# Supplementary material for: Application of the EU-SILC 2011 data module “intergenerational transmission of disadvantage” to robust analysis of inequality of opportunity
Source: Data Brief. 2019 Jul 23;25:104301. doi: 10.1016/j.dib.2019.104301 (PMC6685694; doi:10.1016/j.dib.2019.104301)
Supplement: Supplementary file 1 [file mmc1.zip]

Archive with 144 entries (123 files):
- Data_in_Brief/.scf/
- Data_in_Brief/.scf/estsample_econletters.dta/
- Data_in_Brief/.scf/estsample_econletters.dta/0000000000000001
- Data_in_Brief/011SvysetEUSILC_2011_pub1.do
- Data_in_Brief/01makedata.do
- Data_in_Brief/03module2011.do
- Data_in_Brief/05buildcovariates.do
- Data_in_Brief/06buildcircumstances.do
- Data_in_Brief/07estimationsample_econletters.do
- Data_in_Brief/08analysis.do
- Data_in_Brief/DiB_FAAF_01.pdf
- Data_in_Brief/estsample_econletters.dta
- Data_in_Brief/output/
- Data_in_Brief/output/bs_frale.dta
- Data_in_Brief/output/bs2_frale.dta
- Data_in_Brief/output/Chi2_data.dta
- Data_in_Brief/output/dataiop.dta
- Data_in_Brief/output/eop.dta
- Data_in_Brief/output/gapcountry.dta
- Data_in_Brief/output/GO_bs.dta
- Data_in_Brief/output/graphs/
- Data_in_Brief/output/graphs/.scf/
- Data_in_Brief/output/graphs/.scf/gdom_1.png/
- Data_in_Brief/output/graphs/.scf/gdom_1.png/0000000000000001
- Data_in_Brief/output/graphs/.scf/gdom_12.png/
- Data_in_Brief/output/graphs/.scf/gdom_12.png/0000000000000001
- Data_in_Brief/output/graphs/.scf/gdom_15.png/
- Data_in_Brief/output/graphs/.scf/gdom_15.png/0000000000000001
- Data_in_Brief/output/graphs/.scf/gdom_16.png/
- Data_in_Brief/output/graphs/.scf/gdom_16.png/0000000000000001
- Data_in_Brief/output/graphs/.scf/gdom_17.png/
- Data_in_Brief/output/graphs/.scf/gdom_17.png/0000000000000001
- Data_in_Brief/output/graphs/.scf/gdom_19.png/
- Data_in_Brief/output/graphs/.scf/gdom_19.png/0000000000000001
- Data_in_Brief/output/graphs/.scf/gdom_2.png/
- Data_in_Brief/output/graphs/.scf/gdom_2.png/0000000000000001
- Data_in_Brief/output/graphs/.scf/gdom_20.png/
- Data_in_Brief/output/graphs/.scf/gdom_20.png/0000000000000001
- Data_in_Brief/output/graphs/.scf/gdom_23.png/
- Data_in_Brief/output/graphs/.scf/gdom_23.png/0000000000000001
- Data_in_Brief/output/graphs/.scf/gdom_24.png/
- Data_in_Brief/output/graphs/.scf/gdom_24.png/0000000000000001
- Data_in_Brief/output/graphs/.scf/gdom_25.png/
- Data_in_Brief/output/graphs/.scf/gdom_25.png/0000000000000001
- Data_in_Brief/output/graphs/.scf/gdom_28.png/
- Data_in_Brief/output/graphs/.scf/gdom_28.png/0000000000000001
- Data_in_Brief/output/graphs/.scf/gdom_30.png/
- Data_in_Brief/output/graphs/.scf/gdom_30.png/0000000000000001
- Data_in_Brief/output/graphs/.scf/gdom_31.png/
- Data_in_Brief/output/graphs/.scf/gdom_31.png/0000000000000001
- Data_in_Brief/output/graphs/.scf/gdom_7.png/
- Data_in_Brief/output/graphs/.scf/gdom_7.png/0000000000000001
- Data_in_Brief/output/graphs/.scf/gdom_9.png/
- Data_in_Brief/output/graphs/.scf/gdom_9.png/0000000000000001
- Data_in_Brief/output/graphs/G_1_2_2011_1.png
- Data_in_Brief/output/graphs/G_1_2_2011_12.png
- Data_in_Brief/output/graphs/G_1_2_2011_15.png
- Data_in_Brief/output/graphs/G_1_2_2011_16.png
- Data_in_Brief/output/graphs/G_1_2_2011_17.png
- Data_in_Brief/output/graphs/G_1_2_2011_19.png
- Data_in_Brief/output/graphs/G_1_2_2011_2.png
- Data_in_Brief/output/graphs/G_1_2_2011_20.png
- Data_in_Brief/output/graphs/G_1_2_2011_23.png
- Data_in_Brief/output/graphs/G_1_2_2011_24.png
- Data_in_Brief/output/graphs/G_1_2_2011_25.png
- Data_in_Brief/output/graphs/G_1_2_2011_28.png
- Data_in_Brief/output/graphs/G_1_2_2011_30.png
- Data_in_Brief/output/graphs/G_1_2_2011_31.png
- Data_in_Brief/output/graphs/G_1_2_2011_7.png
- Data_in_Brief/output/graphs/G_1_2_2011_9.png
- Data_in_Brief/output/graphs/G_1_3_2011_1.png
- Data_in_Brief/output/graphs/G_1_3_2011_12.png
- Data_in_Brief/output/graphs/G_1_3_2011_15.png
- Data_in_Brief/output/graphs/G_1_3_2011_16.png
- Data_in_Brief/output/graphs/G_1_3_2011_17.png
- Data_in_Brief/output/graphs/G_1_3_2011_19.png
- Data_in_Brief/output/graphs/G_1_3_2011_2.png
- Data_in_Brief/output/graphs/G_1_3_2011_20.png
- Data_in_Brief/output/graphs/G_1_3_2011_23.png
- Data_in_Brief/output/graphs/G_1_3_2011_24.png
- Data_in_Brief/output/graphs/G_1_3_2011_25.png
- Data_in_Brief/output/graphs/G_1_3_2011_28.png
- Data_in_Brief/output/graphs/G_1_3_2011_30.png
- Data_in_Brief/output/graphs/G_1_3_2011_31.png
- Data_in_Brief/output/graphs/G_1_3_2011_7.png
- Data_in_Brief/output/graphs/G_1_3_2011_9.png
- Data_in_Brief/output/graphs/G_2_3_2011_1.png
- Data_in_Brief/output/graphs/G_2_3_2011_12.png
- Data_in_Brief/output/graphs/G_2_3_2011_15.png
- Data_in_Brief/output/graphs/G_2_3_2011_16.png
- Data_in_Brief/output/graphs/G_2_3_2011_17.png
- Data_in_Brief/output/graphs/G_2_3_2011_19.png
- Data_in_Brief/output/graphs/G_2_3_2011_2.png
- Data_in_Brief/output/graphs/G_2_3_2011_20.png
- Data_in_Brief/output/graphs/G_2_3_2011_23.png
- Data_in_Brief/output/graphs/G_2_3_2011_24.png
- Data_in_Brief/output/graphs/G_2_3_2011_25.png
- Data_in_Brief/output/graphs/G_2_3_2011_28.png
- Data_in_Brief/output/graphs/G_2_3_2011_30.png
- Data_in_Brief/output/graphs/G_2_3_2011_31.png
- Data_in_Brief/output/graphs/G_2_3_2011_7.png
- Data_in_Brief/output/graphs/G_2_3_2011_9.png
- Data_in_Brief/output/graphs/gdom_1.gph
- Data_in_Brief/output/graphs/gdom_1.png
- Data_in_Brief/output/graphs/gdom_12.gph
- Data_in_Brief/output/graphs/gdom_12.png
- Data_in_Brief/output/graphs/gdom_15.gph
- Data_in_Brief/output/graphs/gdom_15.png
- Data_in_Brief/output/graphs/gdom_16.gph
- Data_in_Brief/output/graphs/gdom_16.png
- Data_in_Brief/output/graphs/gdom_17.gph
- Data_in_Brief/output/graphs/gdom_17.png
- Data_in_Brief/output/graphs/gdom_19.gph
- Data_in_Brief/output/graphs/gdom_19.png
- Data_in_Brief/output/graphs/gdom_2.gph
- Data_in_Brief/output/graphs/gdom_2.png
- Data_in_Brief/output/graphs/gdom_20.gph
- Data_in_Brief/output/graphs/gdom_20.png
- Data_in_Brief/output/graphs/gdom_23.gph
- Data_in_Brief/output/graphs/gdom_23.png
- Data_in_Brief/output/graphs/gdom_24.gph
- Data_in_Brief/output/graphs/gdom_24.png
- Data_in_Brief/output/graphs/gdom_25.gph
- Data_in_Brief/output/graphs/gdom_25.png
- Data_in_Brief/output/graphs/gdom_28.gph
- Data_in_Brief/output/graphs/gdom_28.png
- Data_in_Brief/output/graphs/gdom_30.gph
- Data_in_Brief/output/graphs/gdom_30.png
- Data_in_Brief/output/graphs/gdom_31.gph
- Data_in_Brief/output/graphs/gdom_31.png
- Data_in_Brief/output/graphs/gdom_7.gph
- Data_in_Brief/output/graphs/gdom_7.png
- Data_in_Brief/output/graphs/gdom_9.gph
- Data_in_Brief/output/graphs/gdom_9.png
- Data_in_Brief/output/graphs/Thumbs.db
- Data_in_Brief/output/iop.dta
- Data_in_Brief/output/IOp_P_bs.dta
- Data_in_Brief/output/meanGap.dta
- Data_in_Brief/output/meanGap0.dta
- Data_in_Brief/output/tab2.xlsx
- Data_in_Brief/output/test1bis.smcl
- Data_in_Brief/output/typef.dta
- Data_in_Brief/output/typemean.dta
- Data_in_Brief/ReadMeFirst.do
