# Supplementary material for: Application of the EU-SILC 2011 data module “intergenerational transmission of disadvantage” to robust analysis of inequality of opportunity
Source: Data Brief. 2019 Jul 23;25:104301. doi: 10.1016/j.dib.2019.104301 (PMC6685694; doi:10.1016/j.dib.2019.104301)
Supplement: Supplementary file 1 [file mmc1.zip › Data_in_Brief/011SvysetEUSILC_2011_pub1.do]

*Re-construction EU-SILC sample design variables
*EU-SILC UDB 2011, version 1

* Last change of this version of the do-file: 18-07-2013

*** Please note that this is a preliminary release of this do-file ***

*Tim Goedem�

*contact details:

// Herman Deleeck Centre for Social Policy
// University of Antwerp
// St. Jacobstraat 2
// 2000 Antwerp (Belgium)

// e-mail: tim.goedeme at ua.ac.be
// T.: +32 3 265 55 55

// http://www.ua.ac.be/tim.goedeme
// http://www.centreforsocialpolicy.eu


*As EU-SILC is based on a sample, all estimates should be accompanied by standard errors and confidence intervals.
 // The sample design may strongly affect estimated standard errors and confidence intervals and, as a result, cannot be ignored.
 // This do-file prepares the EU-SILC sample design variables, which can be used to take as much as possible account of the sample design.
 // More precisely, the do-file creates two new variables psu1 (Primary sampling units) and strata1 (primary strata).
 // The sample design variables included in the UDB display some inaccuracies.
 // This do-file tries to correct some of these inaccuracies, but is not perfect. 
 // In general, due to the limited information available, the effect of implicit stratification and calibration is ignored.
 // Please note that the psu1 and strata1 are constructed such that they allow for estimates in relation to aggregates of countries.
 // This do-file should be run on the D-file of the EU-SILC UDB, before merging this file with any of the other (H, R, P) EU-SILC UDB data files.
 // When using this do-file, you take the sole responsibility for the results obtained.
 // However, if you have any question or encounter a problem, do not hesitate to contact me (see details above).
 // More information the EU-SILC sample design variables and the importance of using them in any EU-SILC analysis can be found in the article quoted below.
 // Please be so kind to cite the article below when using this do-file:

*Goedem�, T. (2013), "How much confidence can we have in EU-SILC?", Social Indicators Research, 110(1):89-110; http://dx.doi.org/doi:10.1007/s11205-011-9918-2.

* The creation of this do-file has been partially funded by Net-SILC2, the Second Network for the Analysis of EU-SILC. Eurostat bears no responsibility for the contents of this do-file.

 
clear
set more off
run "\\crc\Team_work\Frale\analysis\00setup1.do"	

*Indicate the place where the D-file of the EU-SILC data is stored
// the do-file will save the D-file with the two new variables in exactly the same location
// Please check whether the naming of the data files is correct and corresponds to your whishes.

*Note that the variables in this do-file are in uppercase. To ensure that your dataset contains variable names in uppercase:

 use `"$eusilcdir\2011\STATA/udb_c11d_netsilc2.dta"' , clear

foreach var of varlist _all {
	local newname = upper("`var'")
	cap rename `var' `newname'
}


*0. Preparation
***************
set more off
*generate country and hid variable

cap rename DB020 country
cap rename COUNTRY country

cap drop countryNR
encode country, gen(countryNR)
inspect countryNR

cap rename DB030 hid
cap rename HID hid

****************************************
* store all country labels in a global *
****************************************
 //a similar command, with somewhat different output, is provided by "levelsof"
 
local varlist country
sort `varlist'
tempvar tesje
qui: gen `tesje'=1 if `varlist'[_n]!=`varlist'[_n-1]
sort `tesje' `varlist'
qui: count if `tesje'==1
local nrvalues=r(N)
global countries
local counter=1
while `counter'<=`nrvalues' {
	local value1=`varlist'[`counter']
	local value2=`varlist'[`counter'-1]
	if "`value1'"!="`value2'" {
		global countries ${countries} `value1'
	}
	local counter=`counter'+1
}
global ncountries=wordcount("${countries}")
display "${countries}"
display "number of countries in datafile: " $ncountries

***************************************************
*Special cases that have to be handled before rest*
***************************************************
cap drop psutest
gen double psutest=DB060

replace psutest=. if country=="BG" | country=="PL" /// DB060 not reliable in case of Bulgaria and Poland

*France: change in sample design in 2010 complicates matters; no satisfactory method to identify self-representing PSUs in old sample design


*1. Czech Republic: DB060 not uniqe across panels
*************************************************
replace psutest=DB060*10+DB075 if country=="CZ"


*2. Italy
*********

*Two stage sample design, rotation at PSU level. Large municipalities are self-representing and remain always in the sample.
*-> detect DB060 appearing in at least three out of four panels DB075, assume these are self-representing
*-> DB062 is filled, but if made unique by DB060, simply acts as a household identifier (as many hid as unique DB062)

cap drop constant
cap drop npanels
gen constant=1
sort country DB060 DB075
replace constant=. if DB060[_n]==DB060[_n-1] & DB075[_n]==DB075[_n-1]
bysort country DB060: egen npanels=sum(constant)
sort country DB060
ta npanels if country=="IT" & DB060[_n]!=DB060[_n-1]

replace psutest=DB062+0.1 if (npanels==4) & country=="IT"

cap drop tester
gen tester=DB060 if (npanels==4) & country=="IT"
cap drop groupsit
gsort tester, gen(groupsit)


*3. United Kingdom
*******************
*1. Northern Ireland is a self-representing PSU
*** The self-representing PSU (Northern Ireland) is recognisable as the PSU with the largest number of households, the only PSU which appears in the 4 rotational panels, the PSU with the largest number of households and the only PSU with missing values for DB070.
*** self-representing PSU is itself a stratum & PSUs within this stratum are households
*** In EU-SILC 2011, version 1, Northern Ireland is also recognisable as DB040=="UKN0"

cap drop cons
gen cons=1 if country=="UK"
cap drop nrpsu
bysort country DB060: egen nrpsu=total(cons==1) if country=="UK"

sum nrpsu if country=="UK"
local max=r(max)

ta npanels if country=="UK" & DB060[_n]!=DB060[_n-1]

ta nrpsu npanels if country=="UK"

sum DB060 if npanels==4 & country=="UK"
local test1=r(min)
sum DB060 if nrpsu==`max' & country=="UK"
local test2=r(min)
sum DB060 if DB070==. & country=="UK"
local test3=r(min)

if `test1'!=`test2' | `test1'!=`test3' {
	di in red "There is a problem with finding Northern Ireland, please mail this error to tim.goedeme@ua.ac.be"
	exit
}
else replace psutest=. if npanels==4 & country=="UK"


*********************************
*Prepare Stratification variable*
*********************************
*AT: DB060 completely missing - therefore also stratification ignored...
*Also for BG and PL DB060 is not sufficiently reliable -> switch to assuming a simple random sample of households (probably under-estimation of the variance)

global stratcs BE CZ EL ES FR IT RO

cap drop region0
gen region0=""
foreach ctry of global stratcs {
	replace region0=DB040 if country=="`ctry'"
}
replace region0="ES80" if DB040=="ES63"|DB040=="ES64" //Melilla (ES64) and Ceuta (ES63) must be grouped together as they are part of the same stratum.

cap drop region1
encode region0, gen(region1)
replace region1=0 if region1==.
sum region1
local min=r(max)

replace region1=groupsit+`min' if (npanels==4) & country=="IT"

sum region1
local minimum=r(max)
local maximum=10

while `maximum'<=`minimum' {
local maximum=`maximum'*10
}
cap drop strata0
gen strata0=countryNR*`maximum'+region1

sum strata0 if country=="UK"
local stratum=r(max)+2
replace strata0=`stratum' if country=="UK" & psutest==.

sum strata0


**********************
*Prepare PSU variable*
**********************

sum hid
local minimum1=r(max)
local maximum1=10
while `maximum1'<=`minimum1' {
local maximum1=`maximum1'*10
}

sum psutest
local minimum2=r(max)
local maximum2=10

while `maximum2'<=`minimum2' {
local maximum2=`maximum2'*10
}

cap drop psu0
gen double psu0=.
replace psu0=strata0*`maximum2'+hid/`maximum1'
replace psu0=strata0*`maximum2'+psutest if psutest!=.

sum psu0


*********************
*RE-grouping of PSUs*
*********************
*(AT), BE, CZ, ES, FR, HU(?), IT: re-group split PSUs!

* In the case of several countries, stratification by DB040 causes PSUs to be split across regions because
*of households moving between moment of selection and moment of interview. Hence, households that have moved, should be re-allocated to the correct stratum

***please note that in the case of Poland, PSU codes are not unique across strata and therefore should split after stratification, re-grouping would do more harm than good
*** in other countries for which DB060!=., no households have moved between moment of selection and moment of interview.

set more off
global countrypsu BE CZ ES FR IT

cap drop checker
gen checker=.

sort country psutest hid

cap drop nocheck
gen nocheck=1 if psutest==. | ((npanels==4) & country=="IT")

replace checker=0 if psu0[_n-1]!=psu0[_n] & psutest[_n-1]!=psutest[_n] | nocheck==1
replace checker=0 if psu0[_n-1]==psu0[_n] & psutest[_n-1]==psutest[_n] & nocheck!=1
replace checker=1 if psu0[_n-1]!=psu0[_n] & psutest[_n-1]==psutest[_n] & nocheck!=1
replace checker=2 if psu0[_n-1]==psu0[_n] & psutest[_n-1]!=psutest[_n] & nocheck!=1

ta country checker
*reset checker to 0 if PSUs must be split across strata

foreach ctry of global countries {
	di "`ctry'", _continue
	replace checker=0 if country=="`ctry'" & strpos("${countrypsu}", "`ctry'")==0
}
sort country psu0
foreach ctry of global countrypsu {
	tab country checker if country=="`ctry'" & psu0[_n]!=psu0[_n-1]
}
set more off


cap drop strata1
gen strata1=strata0

foreach ctry of global countrypsu {
	global psu`ctry'
	di "`ctry'"
	tab psutest if country=="`ctry'" & checker==1, matrow(psu`ctry') // if you don't want the output, change to qui: tab etc.
	local rows=rowsof(psu`ctry')
	forvalues x=1/`rows' {
		local nr=el(psu`ctry', `x',1)
		global psu`ctry' ${psu`ctry'} `nr' 
	}
	di "${psu`ctry'}"
}


foreach ctry of global countrypsu {
	di "`ctry'"
	
	foreach psu of global psu`ctry' {
		local check1
		local check2
		local check3
		
		
		tab psutest strata0 if country=="`ctry'" & psutest==`psu', matcell(freq1) matcol(stratname) // if you don't want this output, change to qui: tab
		local cols=r(c)
		forvalues y=1/`cols' {
			local check1=el(freq1, 1, `y')
			if `y'<`cols' {
				local check2 `check2' `check1',
			}
			if `y'==`cols' {
				local check2 `check2' `check1'
			}
		}
		local check3=max(`check2')
		
		forvalues y=1/`cols' {
			if el(freq1, 1, `y')==`check3' {
			replace strata1=el(stratname, 1, `y') if (country=="`ctry'" & psutest==`psu')
			di "`ctry' `psu': "el(stratname, 1, `y')
			continue, break
			}
		}
		
	}
}

qui: sum psutest
local minimum2=r(max)
local maximum2=10
while `maximum2'<=`minimum2' {
local maximum2=`maximum2'*10
}
cap drop psu1
gen double psu1=psu0
replace psu1=strata1*`maximum2'+psutest if psutest!=.

**************
*Finalisation*
**************
drop  countryNR psutest npanels tester groupsit cons nrpsu region0 region1 strata0 psu0 checker nocheck
cap drop nhid

*1. Check sample designs on the basis of the re-constructed sample design variables

local vals 1
foreach x of local vals {
	svyset psu`x' [pw=DB090], strata(strata`x')

	cap mat drop svy`x'
	preserve
	foreach ctry of global countries {
		cap restore, preserve
		di "********************"
		di "`ctry'"
		di "********************"
		
		keep if country=="`ctry'"
		
		cap drop single`ctry'
		svydes if country=="`ctry'"
		local nsingle=r(N_single)
		local misstrat=r(N_mstrata)
		local mispsu=r(N_munits)
		local misobs=r(N_miss)
		local nstrats=r(N_strata)
		local npsu=r(N_units)
		local nobs=r(N)
		mat svy`x'=(nullmat(svy`x') \ `nsingle', `misstrat', `mispsu', `misobs', `nstrats', `npsu', `nobs')
		cap drop single`ctry' 
	}
	restore
	mat rownames svy`x'=${countries}
	mat colnames svy`x'=nsingle misstrat mispsu misobs nstrats npsu nobs
	mat li svy`x'

}
cap rename country DB020
cap rename hid DB030

compress

*2. Save D-file

save data\2011\udb_c11d_netsilc2.dta, replace


exit
