# Supplementary material for: Application of the EU-SILC 2011 data module “intergenerational transmission of disadvantage” to robust analysis of inequality of opportunity
Source: Data Brief. 2019 Jul 23;25:104301. doi: 10.1016/j.dib.2019.104301 (PMC6685694; doi:10.1016/j.dib.2019.104301)
Supplement: Supplementary file 1 [file mmc1.zip › Data_in_Brief/01makedata.do]

/*
* NETSILC2_ Francesco Andreoli Alessio Fusco

** l'objectif est de partir des fichiers sources EU=SILC pour empiler les modules interg�n�rationels 2005 et 2011 

** Step 1: combine source datasets and extract relevant variables for 2005 module

Last modif: 2014-21-03 for the NETSILC project
Creation: 2014-21-03


*/

run "\\crc\Team_work\Frale\analysis\00setup1.do"


version 12.0


capture log close
log using logfiles\01_makedata.smcl, replace


* the dfile contains the househiold weight as well as some sampling variablme when availauble (Region, PSU, rotational geroup, 
*tempfile dfile 

loc varlist "05 11"
foreach v of local varlist {

	use "data\20`v'\udb_c`v'd_netsilc2.dta" , clear
	renvars, lower
	destring *, replace
	rename db020 ctry
	rename db010 year 
	rename db030 hid	
	rename db090 hwgt

	* I create a country variable in numeric format to avoid pbms with the merge = CANNOT USE -encode- because not same number of countries in both waves
	tab ctry 
	* greece abbreviation in 2005 data is "GR"; in 2011 it is "EL". I harmonised in "EL" as requested in Net-SILC2
	replace ctry = "EL" if ctry == "GR"
	* there are 31 countries in 2011 and 26 in 2005. I create a numeric country variable following the alphabetical order of 2011.

/*
2005
       ctry |      Freq.     Percent        Cum.
------------+-----------------------------------
         AT |      5,148        2.60        2.60
         BE |      5,137        2.60        5.20
         CY |      3,746        1.90        7.10
         CZ |      4,351        2.20        9.30
         DE |     13,106        6.63       15.93
         DK |      5,957        3.01       18.94
         EE |      4,169        2.11       21.05
         ES |     12,996        6.58       27.63
         FI |     11,229        5.68       33.31
         FR |      9,754        4.93       38.24
         GR |      5,568        2.82       41.06
         HU |      6,927        3.50       44.57
         IE |      6,085        3.08       47.64
         IS |      2,928        1.48       49.13
         IT |     22,032       11.15       60.27
         LT |      4,441        2.25       62.52
         LU |      3,622        1.83       64.35
         LV |      3,843        1.94       66.30
         NL |      9,356        4.73       71.03
         NO |      5,991        3.03       74.06
         PL |     16,263        8.23       82.29
         PT |      4,615        2.33       84.62
         SE |      6,133        3.10       87.73
         SI |      8,287        4.19       91.92
         SK |      5,147        2.60       94.52
         UK |     10,826        5.48      100.00
------------+-----------------------------------
      Total |    197,657      100.00
2011
	  
	  ctry |      Freq.     Percent        Cum.
------------+-----------------------------------
         AT |     11,475        2.28        2.28
         BE |     11,464        2.28        4.56
         BG |     15,325        3.05        7.61
         CH |     14,434        2.87       10.48
         CY |      9,500        1.89       12.38
         CZ |     17,612        3.50       15.88
         DE |     24,220        4.82       20.70
         DK |     10,746        2.14       22.84
         EE |     11,171        2.22       25.06
         EL |     12,641        2.52       27.57
         ES |     29,211        5.81       33.39
         FI |     18,502        3.68       37.07
         FR |     21,553        4.29       41.36
         HR |     14,591        2.90       44.26
         HU |     24,635        4.90       49.16
         IE |      8,207        1.63       50.79
         IS |      6,894        1.37       52.16
         IT |     40,496        8.06       60.22
         LT |     11,028        2.19       62.42
         LU |     11,451        2.28       64.69
         LV |     13,503        2.69       67.38
         MT |      9,454        1.88       69.26
         NL |     19,903        3.96       73.22
         NO |      9,097        1.81       75.03
         PL |     30,421        6.05       81.08
         PT |     12,489        2.48       83.57
         RO |     15,974        3.18       86.75
         SE |     13,435        2.67       89.42
         SI |     24,600        4.89       94.32
         SK |     13,439        2.67       96.99
         UK |     15,134        3.01      100.00
------------+-----------------------------------
      Total |    502,605      100.00

	  
	  */

	cap drop country
	gen country = .
	replace country = 1 if ctry == "AT"
	replace country = 2 if ctry == "BE"
	replace country = 3 if ctry == "BG"
	replace country = 4 if ctry == "CH"
	replace country = 5 if ctry == "CY"
	replace country = 6 if ctry == "CZ"
	replace country = 7 if ctry == "DE"
	replace country = 8 if ctry == "DK"
	replace country = 9 if ctry == "EE"
	replace country = 10 if ctry == "EL"
	replace country = 11 if ctry == "ES"
	replace country = 12 if ctry == "FI"
	replace country = 13 if ctry == "FR"
	replace country = 14 if ctry == "HR"
	replace country = 15 if ctry == "HU"
	replace country = 16 if ctry == "IE"
	replace country = 17 if ctry == "IS"
	replace country = 18 if ctry == "IT"
	replace country = 19 if ctry == "LT"
	replace country = 20 if ctry == "LU"
	replace country = 21 if ctry == "LV"
	replace country = 22 if ctry == "MT"
	replace country = 23 if ctry == "NL"
	replace country = 24 if ctry == "NO"
	replace country = 25 if ctry == "PL"
	replace country = 26 if ctry == "PT"
	replace country = 27 if ctry == "RO"
	replace country = 28 if ctry == "SE"
	replace country = 29 if ctry == "SI"
	replace country = 30 if ctry == "SK"
	replace country = 31 if ctry == "UK"
	
	* there are 31 countries: 
	cap label drop lbcountry
	label define lbcountry 1 "AT" 2 "BE" 3 "BG" 4 "CH" 5 "CY" 6 "CZ" 7 "DE" 8 "DK" 9 "EE" 10 "EL" 11 "ES" 12 "FI" ///
		13 "FR" 14 "HR" 15 "HU" 16 "IE" 17 "IS" 18 "IT" 19 "LT" 20 "LU" 21 "LV" 22 "MT" 23 "NL" ///
		24 "NO" 25 "PL" 26 "PT" 27 "RO" 28 "SE" 29 "SI" 30 "SK" 31 "UK"
	label value country lbcountry
	tab country ctry	
	sort country hid
	save dfile.dta, replace
	di as error "Starting number of observations d-file:  " _N

	* the hfile contains most of the household variable of interest
	loc varsmen "HB* HH* HS* HX* HY*"
	use `varsmen' using `"$eusilcdir/20`v'/STATA/udb_c`v'h_netsilc2.dta"' , clear
	renvars, lower
	destring *, replace

				
	* -- describe, sort and save
	rename hb020 ctry
	rename hb010 year
	rename hb030 hid
	rename hx090 eqinc
	rename hx040 taille 
		
	replace ctry = "EL" if ctry == "GR"

	cap drop country
	gen country = .
	replace country = 1 if ctry == "AT"
	replace country = 2 if ctry == "BE"
	replace country = 3 if ctry == "BG"
	replace country = 4 if ctry == "CH"
	replace country = 5 if ctry == "CY"
	replace country = 6 if ctry == "CZ"
	replace country = 7 if ctry == "DE"
	replace country = 8 if ctry == "DK"
	replace country = 9 if ctry == "EE"
	replace country = 10 if ctry == "EL"
	replace country = 11 if ctry == "ES"
	replace country = 12 if ctry == "FI"
	replace country = 13 if ctry == "FR"
	replace country = 14 if ctry == "HR"
	replace country = 15 if ctry == "HU"
	replace country = 16 if ctry == "IE"
	replace country = 17 if ctry == "IS"
	replace country = 18 if ctry == "IT"
	replace country = 19 if ctry == "LT"
	replace country = 20 if ctry == "LU"
	replace country = 21 if ctry == "LV"
	replace country = 22 if ctry == "MT"
	replace country = 23 if ctry == "NL"
	replace country = 24 if ctry == "NO"
	replace country = 25 if ctry == "PL"
	replace country = 26 if ctry == "PT"
	replace country = 27 if ctry == "RO"
	replace country = 28 if ctry == "SE"
	replace country = 29 if ctry == "SI"
	replace country = 30 if ctry == "SK"
	replace country = 31 if ctry == "UK"

	* there are 31 countries: 
	cap label drop lbcountry
	label define lbcountry 1 "AT" 2 "BE" 3 "BG" 4 "CH" 5 "CY" 6 "CZ" 7 "DE" 8 "DK" 9 "EE" 10 "EL" 11 "ES" 12 "FI" ///
		13 "FR" 14 "HR" 15 "HU" 16 "IE" 17 "IS" 18 "IT" 19 "LT" 20 "LU" 21 "LV" 22 "MT" 23 "NL" ///
		24 "NO" 25 "PL" 26 "PT" 27 "RO" 28 "SE" 29 "SI" 30 "SK" 31 "UK"	
	label value country lbcountry
	describe , short
	qui compress
	sort country hid
	merge 1:1 country hid using dfile

	tab _merge
	drop _merge

	erase dfile.dta

	saveold men`v'.dta, replace
	
	* rfile contains the children. Not needed here. 
	* pfile is what we are interested in. 
	if `v' == 05 {
		loc varsind "PB* PH* PE* PL* PX* PY* PM*"
	}
	else loc varsind "PB* PH* PE* PL* PX* PY* PT*"

	use `varsind' using `"$eusilcdir\20`v'\STATA/udb_c`v'p_netsilc2.dta"', clear
	renvars, lower
	destring *, replace
	rename pb010 year
	rename pb020 ctry
	rename pb030 pid
	rename pb040 pwgts
	rename px030 hid    
    rename pb060 pwgtr
	if `v' == 05 {
		rename pm005 mwgt
	}
	else rename pt005 mwgt
	
	label var pwgts "personal cross-sectional weight survey (pb040)" 
	label var pwgtr "personal cross-sectional weight register (pb060)" 
	label var mwgt  "personal intergenerational cross-sectional weight (pm005 pt005)" 
	
	replace ctry = "EL" if ctry == "GR"
	cap drop country
	gen country = .
	replace country = 1 if ctry == "AT"
	replace country = 2 if ctry == "BE"
	replace country = 3 if ctry == "BG"
	replace country = 4 if ctry == "CH"
	replace country = 5 if ctry == "CY"
	replace country = 6 if ctry == "CZ"
	replace country = 7 if ctry == "DE"
	replace country = 8 if ctry == "DK"
	replace country = 9 if ctry == "EE"
	replace country = 10 if ctry == "EL"
	replace country = 11 if ctry == "ES"
	replace country = 12 if ctry == "FI"
	replace country = 13 if ctry == "FR"
	replace country = 14 if ctry == "HR"
	replace country = 15 if ctry == "HU"	
	replace country = 16 if ctry == "IE"
	replace country = 17 if ctry == "IS"
	replace country = 18 if ctry == "IT"
	replace country = 19 if ctry == "LT"
	replace country = 20 if ctry == "LU"
	replace country = 21 if ctry == "LV"	
	replace country = 22 if ctry == "MT"
	replace country = 23 if ctry == "NL"
	replace country = 24 if ctry == "NO"
	replace country = 25 if ctry == "PL"
	replace country = 26 if ctry == "PT"
	replace country = 27 if ctry == "RO"
	replace country = 28 if ctry == "SE"
	replace country = 29 if ctry == "SI"
	replace country = 30 if ctry == "SK"
	replace country = 31 if ctry == "UK"

	* there are 31 countries: 
	cap label drop lbcountry
	label define lbcountry 1 "AT" 2 "BE" 3 "BG" 4 "CH" 5 "CY" 6 "CZ" 7 "DE" 8 "DK" 9 "EE" 10 "EL" 11 "ES" 12 "FI" ///
		13 "FR" 14 "HR" 15 "HU" 16 "IE" 17 "IS" 18 "IT" 19 "LT" 20 "LU" 21 "LV" 22 "MT" 23 "NL" ///
		24 "NO" 25 "PL" 26 "PT" 27 "RO" 28 "SE" 29 "SI" 30 "SK" 31 "UK"
	label value country lbcountry
	tab ctry country	
	
	sort country hid pid
	describe , short
	qui compress
	merge m:1 country hid using men`v'.dta
	tab _merge
	drop if _merge !=3 

	drop _merge

* 	drop if hwgt == . | pwgt == . | hwgt == 0 | pwgt ==0

	describe, short 
	qui compress
	sort ctry hid pid
	
	local pvarlist "pwgtr pwgts mwgt"
	foreach var of local pvarlist{
		cap drop `var'n
		gen `var'n = .
		levelsof country, local(ctrys)
		foreach c of local ctrys{
			su `var' if `var'>0 & !missing(`var') & country == `c'
		    replace `var'n = `var'/r(mean) if `var'n>0 & country == `c' & !missing(`var') 
		}
	}
	
    /*
	* su rb060 if rb060>0 & !missing(rb060)
	* gen pwgtlong = rb060/r(mean) if rb060>0�
	*  replace pwgtlong = min(5,pwgtlong)   if !missing(rb060) & rb060>0
	* replace pwgtlong = max(.20,pwgtlong) if !missing(rb060) & rb060>0  
	cap drop pwgtn
	gen pwgtn = .
    levelsof country, local(ctrys)
	foreach c of local ctrys{
		su pwgt if pwgt>0 & !missing(pwgt) & country == `c'
		replace pwgtn = pwgt/r(mean) if pwgtn>0 & country == `c' & !missing(pwgt) 
	}
*/
  
	save data\raw`v'.dta, replace

	erase men`v'.dta  
}
	log close
