# Supplementary material for: Application of the EU-SILC 2011 data module “intergenerational transmission of disadvantage” to robust analysis of inequality of opportunity
Source: Data Brief. 2019 Jul 23;25:104301. doi: 10.1016/j.dib.2019.104301 (PMC6685694; doi:10.1016/j.dib.2019.104301)
Supplement: Supplementary file 1 [file mmc1.zip › Data_in_Brief/03module2011.do]

/*
* NETSILC2_ Francesco Andreoli Alessio Fusco

** l'objectif est de partir des fichiers sources EU=SILC pour empiler les modules interg�n�rationels 2005 et 2011 

** Step 1: combine source datasets and extract relevant variables for 2005 module

Last modif: 2014-21-03 for the NETSILC project
Creation: 2014-21-03

input raw11.dta cr�� dans 01makedata.dta
output data11.dta
*/
clear
run "\\crc\Team_work\Frale\analysis\00setup1.do"
*version 12.0
set mem 1G
capture log close
log using logfiles\03module2011.smcl, replace

clear
use data\raw11.dta
tab country
table country, content(sum pwgts sum pwgtr sum mwgt)
table country, content(sum pwgtsn sum pwgtrn sum mwgtn)
tab country pt110 if pt110_f!=-5 & pt110_f!=-6, m
tab country

* here I now handle the module 2011. For other covariates I will do in following do-files. 
lab var pt010 "presence of parents"
lab var pt020 "number of adults"
lab var pt030 "number of children"
lab var pt040 "number of persons in the household at work"
lab var pt050 "year of birth of the father"
lab var pt060 "country of birth of the father"
lab var pt070 "citizenship of the father"
lab var pt080 "year of birth of the mother"
lab var pt090 "country of birth of the mother"
lab var pt100 "citizenship of the mother"
lab var pt110 "highest ISCED level of education attained by father"
lab var pt120 "highest ISCED level of education attained by mother" 
lab var pt130 "activity status of the father"
lab var pt140 "managerial position of the father"
lab var pt150 "main occupation of the father"
lab var pt160 "activity status of the mother"
lab var pt170 "managerial position of the mother"
lab var pt180 "main occupation of the mother"
lab var pt190 "financial situation of the household"
lab var pt200 "ability to make ends meet"
lab def yesno 0 "No" 1 "Yes"

de pt*
tab1 pt*_f

/*
rename pt005 mwgt
cap drop mwgtn
gen mwgtn = .
cap drop pb060n
gen pb060n = .
    levelsof country, local(ctrys)
	foreach c of local ctrys{
		su mwgt if mwgt>0 & !missing(mwgt) & country == `c'
		replace mwgtn = mwgt/r(mean) if mwgtn>0 & country == `c' & !missing(mwgt) 
		su pb060 if pb060>0 & !missing(pb060) & country == `c'
		replace pb060n = pb060/r(mean) if pb060n>0 & country == `c' & !missing(pb060) 
}	

cap drop mwgtn2
gen mwgtn2 = mwgtn
replace mwgtn2 = pwgtsn if  country == 5 | country == 13
replace mwgtn2 = pwgtrn if  country == 8 
*/
* first I drop those not in age range or not selected respondents
tab country pt010_f, row
drop if pt010_f == -5 |pt010_f == -6
*drop if pt030_f == -4


table country, content(mean py010g mean py020g)
*table country, content(mean pwgt mean mwgt mean pb060)


* still have some missing flags= -1 or -2. Let's see if we drop them or impute them later on. 

************************************************************
* 1. family composition. ***********************************
************************************************************
/*
cap label drop lbpt010
label define lbpt010  1	"both parents (or persons considered as parents)" 2	"father only(or person considered as father)" ///
	3 "mother only (or person considered as mother)" 4 "in another private household without any parents" 5	"collective household or institution"
lab val pt010 lbpt010
tab pt010 [aw=mwgt] if pt010_f == 1, m
tab country pt010 [aw=mwgt] if pt010_f == 1, row m nof

drop if pt010 == 4 | pt010 == 5

cap drop teenhhcomp
gen teenhhcomp = (pt010 == 1) if pt010_f==1
lab var teenhhcomp "two adults in the hh when teenager?"
lab values teenhhcomp yesno

tab pt010 teenhhcomp if pt010_f == 1, m
tab country teenhhcomp [aw=mwgt] if pt010_f == 1, m row nof


*/
************************************************************
* 2. education           ***********************************
************************************************************
tab country pt110 [aw=mwgtn], row nof
* tabulations are exactly the same as in the assessment report

* education of father
cap label drop lbedu11
label define lbedu11 -1 "don't know" 0 "father could neither read nor write in any language" 1 "low level (pre-primary/primary or lower secondary education" ///
 2 "medium level (upper secondary and post-secondary non tertiary education" 3 "high level (first stage of tertiary education and second stage of tertiary" 
lab val pt110 pt120 lbedu11

tab pt110 [aw=mwgt] if pt110_f == 1, m
tab country pt110 [aw=mwgt] if pt110_f == 1, row m nof

cap drop edudad
gen edudad = (inrange(pt110,2,3)) if pt110_f == 1
tab pt110 edudad, m
* in 2011, education variable had a modality 'don't know'. I transform that in missing.
replace edudad = . if pt110 == -1
lab var edudad "was your father highly educated?"
lab val edudad yesno 

cap drop edumom
gen edumom = (inrange(pt120,2,3)) if pt120_f == 1
tab pt120 edumom, m
* in 2011, education variable had a modality 'don't know'. I transform that in missing.
replace edumom = . if pt120 == -1
lab var edumom "was your mother highly educated?"
lab val edumom yesno 

* education of parents
cap drop eduboth 
gen eduboth = edumom * edudad
lab var eduboth "both parents highly educated?"
lab val eduboth yesno 

cap drop eduatleast
gen eduatleast = (edumom == 1) | (edudad == 1) 
replace eduatleast = . if missing(edumom) & missing(edudad)
lab var eduatleast "at least one parent highly educated?"
lab val eduatleast yesno 

loc varlist "edudad edumom eduboth eduatleast"
foreach v of local varlist{
	tab country `v' [aw=mwgt], row nof
}
tab edudad edumom, m

* education 3 modalit�s

cap drop edudad3
recode pt110 (0 1 = 1 "low") (2 = 2 "medium") (3 = 3 "high"), gen(edudad3)
replace edudad3 = . if pt110 == -1
tab pt110 edudad3, m
lab var edudad3 "education of father 3 modality?"

cap drop edudad3na
recode pt110 (0 1 = 1 "low") (2 = 2 "medium") (3 = 3 "high") (-1 = 4 "DK"), gen(edudad3na)
tab pt110 edudad3na, m
replace edudad3na = 5 if pt110_f == -4
lab var edudad3na "education of father 3 modality?"

* education of mother
cap drop edumom3
recode pt120 (0 1 = 1 "low") (2= 2 "medium") (3 = 3 "high"), gen(edumom3)
replace edumom3 = . if pt120 == -1
tab pt120 edumom3, m
lab var edumom3 "education of mother 3 modality?"

cap drop edumom3na
recode pt120 (0 1 = 1 "low") (2 = 2 "medium") (3 = 3 "high") (-1 = 4 "DK"), gen(edumom3na)
tab pt120 edumom3na, m
replace edumom3na = 5 if pt120_f == -4
lab var edumom3na "education of mother 3 modality?"

tab edumom3 edudad3, m
tab edumom3na edudad3na

cap drop eduparents
gen eduparents = .
replace eduparents = 1 if (edumom3 == 1) & (edudad3 == 1) 
replace eduparents = 1 if (edumom3 == 1) & (edudad3 == .) 
replace eduparents = 1 if (edumom3 == .) & (edudad3 == 1) 
replace eduparents = 2 if (edumom3 == 2) | (edudad3 == 2)
replace eduparents = 3 if (edumom3 == 3) | (edudad3 == 3)

cap label drop lbedupar
label define lbedupar 1 "both parents low educated" 2 "at least 1 parent in medium education" 3 "at least 14 parent  in higher education?"
lab val eduparents lbedupar

tab edumom3 edudad3, m
tab eduparents, m
tab edumom3na edudad3na, m

loc varlist "edudad3 edumom3 eduparents"
foreach v of local varlist{
	tab country `v' [aw=mwgt], row nof
}

/*
************************************************************
* 3. financial pbm of the household ************************
***********************************************************
cap lab drop lbpt190
lab def lbpt190 1 "very bad" 2 "bad" 3 "moderately bad" 4 "moderately good" 5 "good" 6 "very good" -1 "Don�t know" 
lab val pt190 lbpt190
cap lab drop lbpt200
lab def lbpt200 1 "with great difficulty" 2 "with difficulty" 3 "with some difficulty" 4 "fairly easily" 5 "easily" 6 "very easily" -1 "don�t know"
lab val pt200 lbpt200 

tab1 pt200 pt190, m

* financial difficulties when teen
cap drop teenfin11
recode pt190 (1 2 = 1 "bad") (3 4 = 2 "Moderate") (5 6 = 3 "good") if pt190_f == 1, gen(teenfin11) 
* in 2011, variable had a modality 'don't know'. I transform that in missing.
replace teenfin11 = . if pt190 == -1
lab var teenfin11 "how was the financial situation of your household?"
tab country teenfin11, m

cap drop poor
gen poor = (teenfin11 == 1) if !missing(teenfin11) 
tab country poor [aw=mwgtn], m row nof


* ability to make ends meet 
cap drop teenabil11
recode pt200 (1 2 = 1 "difficulty") (3 4 = 2 "moderate") (5 6 = 3 "no difficulty") if pt200_f == 1, gen(teenabil11) 
* in 2011, variable had a modality 'don't know'. I transform that in missing.
replace teenabil11 = . if pt200 == -1
lab var teenabil11 "ability to make ends meet when teenager (2011)?"
tab country teenabil11, m

************************************************************
* 4. main activity status   ********************************
************************************************************
* main activity status of the father
cap label drop lbpt130
lab def lbpt130 1 "employed" 2 "self-employed" 3 "unemployed" 4 "retired" 5 "full-time housework" 6 "other" -1 "DK"
lab val pt130 pt160 lbpt130 

tab pt130 [aw=mwgt] if pt130_f == 1, m
tab country pt130 [aw=mwgt] if pt130_f == 1, row m nof

cap drop actdad
gen actdad = (pt130 == 1) if pt130_f == 1
replace actdad = . if pt130 == -1
lab var actdad "was your father an employee?"
lab val actdad yesno 
tab pt130 actdad, m

*  main activity status of mother
cap drop actmom
gen actmom = (pt160 == 1) if pt160_f == 1
replace actmom = . if pt160 == -1
lab var actmom "was your mother an employee?"
lab val actmom yesno 
tab pt160 actmom, m

* main activity status of parents
cap drop actboth 
gen actboth = actmom * actdad
lab var actboth "both parents were employee?"
lab val actboth yesno 

cap drop actatleast
gen actatleast = (actmom == 1) | (actdad == 1) 
replace actatleast = . if missing(actmom) & missing(actdad)
lab var actatleast "at least one parent employee?"
lab val actatleast yesno 

loc varlist "actdad actmom actboth actatleast"
foreach v of local varlist{
	tab country `v' [aw=mwgt], row nof
}
tab actdad actmom, m
tab actboth, m
tab actatleast, m


************************************************************
* 5. immigration         ***********************************
************************************************************

* country of birth of the parents  
cap drop cbdad
gen cbdad= (pt060 == 1) if pt060_f==1
replace cbdad = . if pt060 == -1
tab pt060 cbdad, m
lab var cbdad "dad was born in country of residence?"
lab var cbdad yesno

cap drop cbmom
gen cbmom= (pt090 == 1) if pt090_f==1
replace cbmom = . if pt090 == -1
tab pt090 cbmom, m
lab var cbmom "mom was born in country of residence?"
lab var cbmom yesno

cap drop cbboth
gen cbboth = cbdad * cbmom
lab var cbboth "both parents born in country of residence?"
lab val cbboth yesno 

cap drop cbatleast
gen cbatleast = (cbmom == 1) | (cbdad == 1) 
replace cbatleast = . if missing(cbmom) & missing(cbdad)
lab var cbatleast "at least one parent born in country of residence?"
lab val cbatleast yesno 

* citizenship
cap drop citidad
gen citidad= (pt070 == 1) if pt070_f==1
replace citidad = . if pt070 == -1
tab pt070 citidad, m
lab var citidad "dad's citizenship is of country of residence?"
lab var citidad yesno

cap drop citimom
gen citimom= (pt100 == 1) if pt100_f==1
replace citimom = . if pt100 == -1
tab pt100 citimom, m
lab var citimom "mom's citizenship is of country of residence?"
lab var citimom yesno


cap drop citiboth
gen citiboth = citidad * citimom
lab var citiboth "both parents's citizenship is of country of residence?"
lab val citiboth yesno 

cap drop citiatleast
gen citiatleast = (citimom == 1) | (citidad == 1) 
replace citiatleast = . if missing(cbmom) & missing(cbdad)
lab var citiatleast "at least one parent's cizenship if of country of residence?"
*/
************************************************************
* 6. Main occupation     ***********************************
************************************************************
* father pt150 ISCO classification 
* mother pt180 ISCO classification  

* father pt150 ISCO08 classification 
tab pt150 [aw=mwgt] if pt150_f == 1, m
tab country pt150 [aw=mwgt] if pt150_f == 1, row m nof

cap drop occdad
recode pt150 (1/4 = 3 "top-ranked occupations") (5/7 = 2 "semi-skilled") (0 8 9 = 1 "elementary occupations") if pt150_f == 1, gen(occdad) 
replace occdad = . if pt150 == -1
lab var occdad "occupation of father?"
tab pt150 occdad, m

cap drop occdadna
recode pt150 (1/4 = 3 "top-ranked occupations") (5/7 = 2 "semi-skilled") (0 8 9 = 1 "elementary occupations") (-1= 4 "DK"), gen(occdadna) 
replace occdadna = 5 if pt150_f == -4
lab var occdadna "occupation of father na?"
tab pt150 occdadna, m
tab pt150_f occdadna, m

* mother pt180 ISCO08 classification 
tab pt180 [aw=mwgt] if pt180_f == 1, m
tab country pt180 [aw=mwgt] if pt180_f == 1, row m nof

cap drop occmom
recode pt180 (1/4 = 3 "top-ranked occupations") (5/7 = 2 "semi-skilled") (0 8 9 = 1 "elementary occupations") if pt180_f == 1, gen(occmom) 
replace occmom = . if pt180 == -1
lab var occmom "occupation of mother?"
tab pt180 occmom, m

cap drop occmomna
recode pt180 (1/4 = 3 "top-ranked occupations") (5/7 = 2 "semi-skilled") (0 8 9 = 1 "elementary occupations") (-1= 4 "DK"), gen(occmomna) 
replace occmomna = 5 if pt180_f == -4
lab var occmomna "occupation of mother na?"
tab pt180 occmomna, m
tab pt180_f occmomna, m


tab occdad occmom, m

* main activity status of parents
cap drop occpar
gen occpar = .
replace occpar = 1 if (occdad == 1 & occmom == 1) | (occdad == 1 & occmom == .) | (occdad ==. & occmom ==1)
replace occpar = 2 if (occdad ==2 | occmom == 2) 
replace occpar = 3 if (occdad ==3 | occmom == 3) 

cap label drop lbocc
lab def lbocc 1 "one top-ranked" 2 "one semi-skilled" 3 "both elementary"
lab val occpar lbocc 

tab occdad occmom, m
tab occpar, m
tab occdadna occmomna, m


loc varlist "occdad occmom occpar"
foreach v of local varlist{
	tab country `v' [aw=mwgt], row nof
	}
************************************************************
* 7. managerial position      ***********************************
************************************************************
* father pt140 ISCO classification 
* mother pt170 ISCO classification  


************************************************************
* 8. tenancy status      ***********************************
************************************************************
* pt210 


saveold data\data11.dta, replace

log close
exit


  
