# Supplementary material for: Application of the EU-SILC 2011 data module “intergenerational transmission of disadvantage” to robust analysis of inequality of opportunity
Source: Data Brief. 2019 Jul 23;25:104301. doi: 10.1016/j.dib.2019.104301 (PMC6685694; doi:10.1016/j.dib.2019.104301)
Supplement: Supplementary file 1 [file mmc1.zip › Data_in_Brief/06buildcircumstances.do]

clear
run "\\crc\Team_work\Frale\analysis\00setup1.do"


version 12.0


capture log close
log using logfiles\buildcircumstances.smcl, replace

use data\frale1.dta, clear
/*
cap drop type
gen type = .
* group 1: 1 adult; two low educated parents (or 1 in that case)
replace type = 1 if teenhhcomp == 0 & eduparents == 1
* group 2: 1 adult; at least one parent in medium education
replace type = 2 if teenhhcomp == 0 & eduparents == 2
* group 3: 1 adult; at least one parent in high education
replace type = 3 if teenhhcomp == 0 & eduparents == 3

* group 4: 2 adult  two low educated parents  
replace type = 4 if teenhhcomp == 1 & eduparents == 1 
* group 5: 2 adult hat least one parent in medium education
replace type = 5 if teenhhcomp == 1 & eduparents == 2
* group 6: 2 adult at least one parent in high education
replace type = 6 if teenhhcomp == 1 & eduparents == 3

cap label drop lbedupar
label define lbedupar 1 "both parents low educated" 2 "at least 1 parent in medium education" 3 "at least 14 parent  in higher education?"
lab val eduparents lbedupar 

cap label drop lbtype
label define lbtype 1 "1 parent low edu" 2 "1 parent mid edu" 3 "1 parent high edu" 4 "2 parents low edu" 5 "2 parents mid edu" 6 "2 parent high edu" 
lab val type lbtype 

tab teenhhcomp eduparents, m
tab type, m


cap drop type2
gen type2 = .
replace type2 = 1 if (edumom3 == 1 & edudad3 == .) | (edumom3 == . & edudad3 == 1)
replace type2 = 2 if (edumom3 == 2 & edudad3 == .) | (edumom3 == . & edudad3 == 2)
replace type2 = 3 if (edumom3 == 3 & edudad3 == .) | (edumom3 == . & edudad3 == 3)
replace type2 = 4 if edumom3 == 1 & edudad3 == 1  
replace type2 = 5 if (edumom3 == 2 & edudad3 <3) | (edumom3 <3 & edudad3 == 2)
replace type2 = 6 if (edumom3 == 3 & edudad3 != .) | (edumom3 != . & edudad3 == 3)

tab edumom3 edudad3, m
tab type2, m
lab val type2 lbtype 
/*
gen group = .
* group 1: 1 adult low education poor
replace group = 1 if teenhhcomp == 0 & eduatleast == 0 & poor == 1
* group 2: 1 adult low education non poor
replace group = 2 if teenhhcomp == 0 & eduatleast == 0 & poor == 0
* group 3: 1 adult high education poor
replace group = 3 if teenhhcomp == 0 & eduatleast == 1 & poor == 1
* group 4: 1 adult high education non poor
replace group = 4 if teenhhcomp == 0 & eduatleast == 1 & poor == 0
* group 5: 2 adult low education poor
replace group = 5 if teenhhcomp == 1 & eduatleast == 0 & poor == 1
* group 6: 2 adult low education non poor
replace group = 6 if teenhhcomp == 1 & eduatleast == 0 & poor == 0
* group 7: 2 adult high education poor
replace group = 7 if teenhhcomp == 1 & eduatleast == 1 & poor == 1
* group 8: 2 adult high education non poor
replace group = 8 if teenhhcomp == 1 & eduatleast == 1 & poor == 0
*/


gen group = .
* group 1: 1 adult; low education * both parents in elementary occupations 
replace group = 1 if teenhhcomp == 0 & eduatleast == 0 & occpar == 3
* group 2: 1 adult low education  at least one parent in semi-skilled occupation
replace group = 2 if teenhhcomp == 0 & eduatleast == 0 & occpar==2
* group 3: 1 adult low education at least one parent in top ranked occupation
replace group = 3 if teenhhcomp == 0 & eduatleast == 0 & occpar==1

* group 4: 1 adult high education * both parents in elementary occupations 
replace group = 4 if teenhhcomp == 0 & eduatleast == 1 & occpar == 3
* group 5: 1 adult high education at least one parent in semi-skilled occupation
replace group = 5 if teenhhcomp == 0 & eduatleast == 1 & occpar == 2
* group 6: 1 adult high education  at least one parent in top ranked occupation
replace group = 6 if teenhhcomp == 0 & eduatleast == 1 & occpar == 1

* group 7: 2 adult low education poor * both parents in elementary occupations 
replace group = 7 if teenhhcomp == 1 & eduatleast == 0 & occpar == 3
* group 8: 2 adult low education non poor at least one parent in semi-skilled occupation
replace group = 8 if teenhhcomp == 1 & eduatleast == 0 & occpar == 2
* group 8: 2 adult low education non poor at least one parent in top ranked occupation
replace group = 8 if teenhhcomp == 1 & eduatleast == 0 & occpar == 1

* group 10: 2 adult high education poor * both parents in elementary occupations 
replace group = 10 if teenhhcomp == 1 & eduatleast == 1 & occpar == 3
* group 11: 2 adult high education non poor at least one parent in semi-skilled occupation
replace group = 11 if teenhhcomp == 1 & eduatleast == 1 & occpar == 2
* group 12: 2 adult high education non poor at least one parent in top ranked occupation
replace group = 12 if teenhhcomp == 1 & eduatleast == 1 & occpar == 1

*/
save data\frale2.dta, replace
log close
exit


* in a first step, we just use the pfile of 2005 and 2011: later on, if needed, we'll have to merge with the hfile and dfile. 

use `"$eusilcdir\2005\STATA/udb_c05p_netsilc2.dta"' , clear

renvars, l

rename pb020 ctry
rename pb010 year 
rename pb030 pid	
rename pb040 pwgt
rename px030 hid
rename px020 age	
destring *, replace
		
* covariates individual level
rename px020 age
lab var age "age at the end of the income reference period"	

rename pm005 p005
		
rename pm005 p005


* education
* first education of the respondent:

tab ctry pm040 [aw=pwgt], row nof

tab 

* -- normalize (and trim) weights to the current size of the sample (before item non-reponse on secondary variables)

* su rb060 if rb060>0 & !missing(rb060)
* gen pwgtlong = rb060/r(mean) if rb060>0�
*  replace pwgtlong = min(5,pwgtlong)   if !missing(rb060) & rb060>0
* replace pwgtlong = max(.20,pwgtlong) if !missing(rb060) & rb060>0  
cap drop pwgtn
gen pwgtn = .
levelsof country, local(ctrys)
foreach c of local ctrys{
		su pwgt if pwgt>0 & !missing(pwgt) & country == `c'
		replace pwgtn = pwgt/r(mean) if pwgt>0 & country == `c' & !missing(pwgt) 
}


* education
* first education of the respondent:

tab ctry pm040 [aw=pwgt], row nof

tab 


* education of parents
cap drop eduparents
gen eduparents = (inrange(pm040,3,5) & inrange(pm050,3,5))
replace eduparents = . if pm040_f !=1 & pm050_f !=1

* education of father
cap drop eduparentf
gen eduparentf = (inrange(pm040,3,5))
replace eduparentf = . if pm040_f !=1
* education of father
cap drop eduparentm
gen eduparentm = (inrange(pm050,3,5))
replace eduparentm = . if pm050_f !=1

bys eduparents: tab pm040 pm050, m
tab ctry eduparents, row nof
tab ctry eduparentf, row nof
tab ctry eduparentm, row nof

* immigration status of parents not available in 2005?????


* financial pbm of the householld 
cap drop fin05
recode pm100 (1 2 = 1 "difficulties") (3 = 2 "moderate") (4 5 = 3 "no difficulties") if pm100_f == 1, gen(fin05) 


* family composition 
cap drop hhcomp
gen hhcomp = (pm010 == 1) if pm010_f==1

*recode pm010 (1 2 = 1, "difficulty") (3 4 = 2, "Moderate") (5 6 = 3, "no difficulty") if pt200_f == 1, gen(abil11) 

/*label define hhcomp 1 "Lived with both parents" 2 "Lived with single mother (single parent family) " 3 "Lived with single father (single parent family) " 4 "Lived with mother and mother�s new partner/husband" 
5 "Lived with father and father�s new partner/wife" 6 "Lived in another private household, foster -home" 7 "Lived in a collective household or institution"
label values p010 hhcomp
*/


* keep and sort if needed 

save temp2005.dta, replace

use `"$eusilcdir\2011\STATA/udb_c11_p_netsilc2.dta"' , clear
renvars, l
rename pb020 ctry
rename pb010 year 
rename pb030 pid	
rename pb040 pwgt		
rename px030 hid
				
rename pt005 p005
gen age = pb110 - pb140
* education of father
*rename pt110 edufather
*rename pt120 edumother
cap drop eduparents
gen eduparents = (inrange(pt110,2,3) & inrange(pt120,2,3))
replace eduparents = . if pt110_f !=1 & pt120_f !=1

cap drop eduparentf
gen eduparentf = (inrange(pt110,2,3))
replace eduparentf = . if pt110_f !=1

cap drop eduparentm
gen eduparentm = (inrange(pt120,2,3))
replace eduparentm = . if pt120_f !=1
* immigration status of the parents 
cap drop immigparents
gen immigparents = (inrange(pt060,1,1) & inrange(pt090,1,1))
replace immigparents = . if pt060_f !=1 & pt090_f !=1

cap drop immigparentf
gen immigparentf = (inrange(pt060,1,1))
replace immigparentf = . if pt060_f !=1

cap drop immigparentm
gen immigparentm = (inrange(pt090,1,1))
replace immigparentm = . if pt090_f !=1

* financial pbm of the householld 
cap drop fin11
recode pt190 (1 2 = 1 "bad") (3 4 = 2 "Moderate") (5 6 = 3 "good") if pt190_f == 1, gen(fin11) 

* ability to make ends meet 
cap drop abil11
recode pt200 (1 2 = 1 "difficulty") (3 4 = 2 "Moderate") (5 6 = 3 "no difficulty") if pt200_f == 1, gen(abil11) 

* family composition 
cap drop hhcomp
gen hhcomp = (pt010 == 1) if pt010_f==1


/*label define hhcomp 1 "Lived with both parents" 3 "Lived with single mother (single parent family) " 2 "Lived with single father (single parent family) " 4 "Lived in another private household, foster -home" 5 "Lived in a collective household or institution"
label values p010 hhcomp
*/


* keep and sort if needed

append using temp2005.dta

erase temp2005.dta


* after the append - we can label all the variables.
 
lab var p005 "personal intergenerational cros-sectional weight"
*lab var p010 "main family composition between 12 and 14"
lab var eduparents "both parents educated?"
lab var immigparents "both parents born in the country?"
lab var fin05 "financial difficulties when teenager (2005)?"
lab var fin11 "financial difficulties when teenager (2011)?"
lab var abil11 "ability to make ends meet when teenager (2011)?"
lab var hhcomp "Lived with both parents?"


* education


* basic descriptives
* ctry present in both wave: 

tab ctry year, m

* variable of interest;
* grosse employee income: cash (py010) and non cash (py020). for some country, gross not available in 2005
bys year: tabstat py010g py010n py020g py020n, by(ctry) statistics(mean) m

* we drop ctry not present in both waves
drop if ctry == "IE"|ctry == "BG"|ctry == "CH"|ctry == "HR"|ctry == "MT"|ctry == "RO"
* we drop ctry with missing gross employee cas and non cash earnings in 2005
drop if ctry == "EL"|ctry == "GR"|ctry == "ES"|ctry == "IT"|ctry == "LV"|ctry == "PT"
* AT and FR and IS have missing gross non cash employee income - we keep them for the moment

save frale.dta, replace
log close
exit


* STEP1: je merge le hfile avec le pfile

** select menages:

* ICI NE METTRE QUE LES VARIABLES MENAGES QUI ME SERONT UTILES PLUS TARD
loc varsmen "HB* HH* HS* HX* HY*"
	forvalues w=1/4{
        
  		loc b=`w'+3

 		
		tempfile dfile 
		di as error  _dup(72) "-" _n "WAVE `w' - dfile`w'" _n _dup(72) "-" 
		*use "\\Freya\stockage\databases\NET-SILC\Version 1\cross sectional udb silc 200`b'\STATA\udb_c0`b'd_netsilc.dta", clear
		use `"$eusilcdir\200`b'\STATA/udb_c0`b'd_netsilc.dta"' , clear
		renvars, lower
	  	rename db020 ctry
  		rename db010 year 
  		rename db030 hid	
		rename db090 hwgt
				
		replace ctry = "EL" if ctry == "GR"	
		sort ctry hid
		save `dfile', replace
		di as error "Starting number of observations d-file:  " _N

		di as error  _dup(72) "-" _n "WAVE `w' - hfile`w'" _n _dup(72) "-" 
				
		*use `varmen' using "\\Freya\stockage\databases\NET-SILC\Version 1\cross sectional udb silc 200`b'\STATA\udb_c0`b'h_netsilc.dta", clear

  		use `varsmen' using `"$eusilcdir/200`b'/STATA/udb_c0`b'h_netsilc.dta"' , clear
		renvars, lower
 		* -- count observations with missing data on a number of key, basic variables -- non-respondents basically
		di as error "Starting number of observations hfile:  " _N
		di as error "Count if missing household size:  " _c 
 		count if missing(hx040)
  		di as error "Count if missing work intensity status:  " _c 
  		count if missing(hx020)
        di as error "count if missing revenu equivalent:  " _c 
  		count if missing(hx090)
            tab hy020_f
   		di as error "count if missing hid:  " _c 
  		count if missing(hb030)
   				
  		* -- describe, sort and save
  		rename hb020 ctry
  		rename hb010 year
  		rename hb030 hid
		rename hx090 eqinc
		rename hx040 taille 
		
replace ctry = "EL" if ctry == "GR"	

cap drop country
gen country = .
replace country = 1 if ctry == "BE"
replace country = 2 if ctry == "BG"
replace country = 3 if ctry == "CZ"
replace country = 4 if ctry == "DK"
replace country = 5 if ctry == "DE"
replace country = 6 if ctry == "EE"
replace country = 7 if ctry == "IE"
replace country = 8 if ctry == "EL"
replace country = 9 if ctry == "ES"
replace country = 10 if ctry == "FR"
replace country = 11 if ctry == "IT"
replace country = 12 if ctry == "CY"
replace country = 13 if ctry == "LV"
replace country = 14 if ctry == "LT"
replace country = 15 if ctry == "LU"
replace country = 16 if ctry == "HU"
replace country = 17 if ctry == "MT"
replace country = 18 if ctry == "NL"
replace country = 19 if ctry == "AT"
replace country = 20 if ctry == "PL"
replace country = 21 if ctry == "PT"
replace country = 22 if ctry == "RO"
replace country = 23 if ctry == "SI"
replace country = 24 if ctry == "SK"
replace country = 25 if ctry == "FI"
replace country = 26 if ctry == "SE"
replace country = 27 if ctry == "UK"


replace country = 30 if ctry == "IS"
replace country = 31 if ctry == "NO"

* there are 22 countries: 20 MS + IS and NO; MS missing: DE, DK, IE, BG, RO, MT, EL
cap label drop lbcountry
label define lbcountry 1 "BE" 2 "BG" 3 "CZ" 4 "DK" 5 "DE" 6 "EE" 7 "IE" 8 "EL" 9 "ES" ///
	10 "FR" 11 "IT" 12 "CY" 13 "LV" 14 "LT" 15 "LU" 16 "HU" 17 "MT" 18 "NL" 19 "AT" ///
	20 "PL" 21 "PT" 22 "RO" 23 "SI" 24 "SK" 25 "FI" 26 "SE" 27 "UK" 30 "IS" 31 "NO" 
label value country lbcountry


cap drop EU15
gen EU15 = 1
replace EU15 = 0 if ctry == "BG" | ctry == "CZ" | ctry == "EE" | ctry == "CY" | ctry == "LV" | ctry == "LT" | ///
	ctry == "HU" | ctry == "MT" | ctry == "PL" | ctry == "RO" | ctry == "SI" | ctry == "SK"  
replace EU15 = . if ctry == "IS" | ctry == "NO"

cap drop EU24
gen EU24 = 1
replace EU24 = 0 if ctry == "IS" | ctry == "NO"


		cap drop wave
		gen byte wave = `w'
		describe , short
  		qui compress
		sort ctry hid
		merge ctry hid using `dfile', unique
		tab _merge
		drop _merge
		*drop if hwgt<=0|missing(hwgt)
		
		sort ctry hid
		save men`w', replace
	}


** select indivs including children => rfile
loc varsindR "RB* RX*"

	forvalues w=1/4{
    		loc b=`w'+3 
    		use `varsind' using `"$eusilcdir\200`b'\STATA/udb_c0`b'r_netsilc.dta"', clear
			renvars, lower
    		di as error  _dup(72) "-" _n "WAVE `w' - rfile `w' pour avoir les enfants" _n _dup(72) "-" 
		rename rb010 year
		rename rb020 ctry
    	rename rb030 pid
    	rename rb050 rwgt
    	rename rx030 hid 
			
		replace ctry = "EL" if ctry == "GR"
		* tab rb250 rb245
    
			*--  observations with missing data on a number of key, basic variables -- non-respondents basically
    	    *-- (only variables that should be filled for everyone)
    	    di as error "Starting number of observations:  " _N
    	    di as error "count if missing pid:  " _c 
    	    count if missing(pid)
    	    di as error "count if missing hid:  " _c 
    	    count if missing(hid)
			di as error "count if missing sexe:  " _c 
			count if missing(rb090)
			di as error "count if rwgt<=0:  " _c 
			count if rwgt<=0 
			* drop if missing(rwgt)|rwgt<=0
			di as error "count if missing age:  " _c 
			count if missing(rx020)
    
			sort ctry hid
			merge ctry hid using men`w' , uniqusing sort
			tab _merge
			describe , short
			qui compress

			di "count if no hh-indiv match (after sub-selection):  " _c
			tab _merge
			drop _merge
			describe , short
		
			sort ctry hid pid
			save w`w'_deprivdata, replace
			erase men`w'.dta
 }
  
 loc varsind "PB* PH* PE* PL* PX* PY*"
 
 forvalues w=1/4{
    
    loc b=`w'+3

    di as error  _dup(72) "-" _n "WAVE `w' - pfile `w' pour aller chercher info adulte" _n _dup(72) "-" 

    use `varsind' using `"$eusilcdir\200`b'\STATA/udb_c0`b'p_netsilc.dta"', clear
	renvars, lower
	rename pb010 year
    rename pb020 ctry
    rename pb030 pid
    rename pb040 pwgt
    rename px030 hid    
   
	replace ctry = "EL" if ctry == "GR"
    * -- count observations with missing data on a number of key, basic variables -- non-respondents basically
  		di as error "Starting number of observations:  " _N
		di as error "Count if missing pid:  " _c 
 		count if missing(pid)
  		di as error "Count if pwgt<=0:  " _c 
		count if pwgt<=0
		* drop if pwgt<=0
		di as error "Count if missing sex:  " _c 
 		count if missing(pb150)
  		di as error "Count if missing citizenship:  " _c 
  		count if missing(pb220a)
   		di as error "count if missing education:  " _c 
  		count if missing(pe040)
           tab pe040_f
   		di as error "count if missing health:  " _c 
  		count if missing(ph010)
            tab ph010_f
 		di as error "count if missing hid:  " _c 
  		count if missing(hid)

    sort ctry hid pid
    describe , short
    qui compress
    merge ctry hid pid using w`w'_deprivdata, unique sort
    tab _merge rb245

   drop _merge

	drop if hwgt == . | rwgt == . | hwgt == 0 | rwgt ==0
	drop if eqinc == .
    describe, short 
    qui compress
      sort country hid pid
	 
	   save w`w'_deprivdata, replace
}
 

clear
forvalues w=1/4 {
	if (_N==0)  use w`w'_deprivdata
       else append using w`w'_deprivdata
}

  * -- normalize (and trim) weights to the current size of the sample (before item non-reponse on secondary variables)

* su rb060 if rb060>0 & !missing(rb060)
* gen pwgtlong = rb060/r(mean) if rb060>0�
*  replace pwgtlong = min(5,pwgtlong)   if !missing(rb060) & rb060>0
* replace pwgtlong = max(.20,pwgtlong) if !missing(rb060) & rb060>0  
cap drop rwgt_s
gen rwgt_s = .
forvalues w = 1/4{
	levelsof country if wave == `w', local(ctrys)
	foreach c of local ctrys{
		su rwgt if rwgt>0 & !missing(rwgt) & country == `c' & wave == `w'
		replace rwgt_s = rwgt/r(mean) if rwgt>0 & country == `c' & wave == `w' & !missing(rwgt) 
	}
}

* pvk trimme the weights - I don't
 * replace pwgtpvk = min(5,pwgtpvk)   if !missing(pwgt) & pwgt>0
 * replace pwgtpvk = max(.20,pwgtpvk) if !missing(pwgt) & pwgt>0  
  
  
  
  
* ICI JE CREE UN UNIQUE IDENTIFIANT PAR PAYS 
cap drop upid
gen double upid=country*10^8 + pid
sort upid wave 
tsset upid wave
xtdes
compress

drop if ctry =="IS"

sort ctry 
merge ctry using `"$basedir\01_data\pps.dta"', sort uniqusing

drop if ctry == "BG"|ctry=="RO"|ctry=="MT"
save `"$basedir\01_data\longdata.dta"', replace

exit

table ctry wave, content(n hid)

table wave year, m

log close

exit

local v "hid pid age wave htype hwgt rwgt pwgt eqinc rx020"
forvalues w=1/3{
	levelsof country if wave==`w', local(ctrys)
	foreach c of local ctrys{
		loc lbc: label (country) `c'
		foreach var of local v{
			loc lbvar: variable label `var'
			qui count if missing(`var')&wave==`w'&country==`c'
			if r(N)>0{
			di as error "Pays `lbc' (`c') - vague `w' - count if missing `var':  " _c 
			count if missing(`var')&wave==`w'&country==`c'
				}
			else {
			di "Pays `lbc' (`c') - vague `w' - count if missing `var':  " _c 
			count if missing(`var')&wave==`w'&country==`c'
			}
		}
	}
}

log close  
exit
  
  
