# Supplementary material for: Application of the EU-SILC 2011 data module “intergenerational transmission of disadvantage” to robust analysis of inequality of opportunity
Source: Data Brief. 2019 Jul 23;25:104301. doi: 10.1016/j.dib.2019.104301 (PMC6685694; doi:10.1016/j.dib.2019.104301)
Supplement: Supplementary file 1 [file mmc1.zip › Data_in_Brief/07estimationsample_econletters.do]

clear
run "\\crc\Team_work\Frale\analysis\00setup1.do"

version 12.0


capture log close
log using logfiles\estsample1501.smcl, replace

use data\frale2.dta, replace

* gen diff = pwgt - mwgt
bys year: table country, content(sum pwgts sum pwgtr sum mwgt)

* we could do that
cap drop mwgt2
gen mwgt2 = mwgt
* In 2011 mwgt is missing for France and Cyprus. In 2005, the weigt was equal to pb040 (pwgts)
replace mwgt2 = pwgts if  (country == 5 | country == 13) & year == 2011
* In 2011 mwgt is missing for Denmark. In 2005, the weigt was equal to pb060 (pwgtr)
replace mwgt2 = pwgtr if  country == 8  & year == 2011
* something wrong in Norway in 2005 replace with pwgtr
replace mwgt2 = pwgtr if  ctry == "NO"  & year == 2005
* This is not fully correctn though, at the level of normalzation (mwgt do not account for individuals outside the age range while pwgts does) 
bys year: table country, content(sum pwgts sum pwgtr sum mwgt sum mwgt2)

cap drop mwgtn2
gen mwgtn2 = mwgtn
* In 2011 mwgt is missing for France and Cyprus. In 2005, the weigt was equal to pb040 (pwgts)
replace mwgtn2 = pwgtsn if  (country == 5 | country == 13) & year == 2011
* In 2011 mwgt is missing for Denmark. In 2005, the weigt was equal to pb060 (pwgtr)
replace mwgtn2 = pwgtrn if  country == 8  & year == 2011
* something wrong in Norway in 2005 replace with pwgtr
replace mwgtn2 = pwgtrn if  ctry == "NO"  & year == 2005
* This is not fully correctn though, at the level of normalzation (mwgt do not account for individuals outside the age range while pwgts does) 
bys year: table country, content(sum pwgtsn sum pwgtrn sum mwgtn sum mwgtn2)


* STEP 2: sample restriction, on male, aged between 30 and 50 and working
 * we work on male
tab female pb150
keep if female == 0

* we work on male aged 30 to 50
keep if (age>=30 & age<=50)

* we focus on workers * better to use the calendar to match the income reference period rather than to use the current activity status variable. 
* variables pl070 to pl090 refer to number of month spent at XXX during the income reference period
* I KEEP THOSE THAT WORKED FULL TIME AT LEAST 7 MONTH
* in 2005, pl070: "number of month spent at full-time work"

gen a = .
replace a = 1 if pl070 > 6 & !missing(pl070) & year == 2005

*gen b = pl073 + pl075 

replace a = 1 if (pl073 > 6) & year == 2011 & !missing(pl073)
 
keep if a == 1
drop a
*drop b
	* there are 31 countries: 

*drop if py010g <= 0

* drop individuals that used to live in other private households or collective

drop if pm010 == 6 | pm010 == 7
drop if pt010 == 4 | pt010 == 5

* basic descriptives
* ctry present in both wave: 

tab ctry year, m

* we drop 5 ctries not present in both waves

*drop if ctry == "BG"|ctry == "CH"|ctry == "HR"|ctry == "MT"|ctry == "RO"


* variable of interest;
* grosse employee income: cash (py010) and non cash (py020). for some country, gross not available in 2005
bys year: tabstat py010g py010n py020g py020n, by(ctry) statistics(mean) m

* we drop ctry with missing gross employee cas and non cash earnings in 2005
*drop if ctry == "EL"|ctry == "ES"|ctry == "IT"|ctry == "LV"|ctry == "PT"
* AT and FR and IS have missing gross non cash employee income - we keep them for the moment

* finally, I dropped ctry with missing intergenerational weight
*drop if ctry == "CY" | ctry == "DK" | ctry == "FR"

tab country year 

table country year [aw=mwgtn2], contents(mean yepps)

* family composition

*bys year: tab country teenhhcomp [aw=pwgtn], row nof m

*tab country teenhhcomp [aw=pwgt] if year == 2005, row m nof
*tab country pm010 [aw=pwgt] if year == 2005, row m nof

*tab country teenhhcomp [aw=pwgt] if year == 2011, row m nof
*tab country pt010 [aw=pwgt] if year == 2011, row m nof


*table country year [aw=pwgtn] if !missing(teenhhcomp), contents(mean teenhhcomp)

*table country year [aw=pwgtn] if !missing(eduatleast), contents(mean eduatleast)

*drop if missing(type, py010g)


*  Following Sigita email: we use pb040 for survey country and pb060 for register country
* le statut des survey ou register country est déterminer en tabulant year, country et rb250
cap drop wfinal
gen wfinal = . 
replace wfinal = pwgts
replace wfinal = pwgtr if ctry == "DK" | ctry == "FI" | ctry == "IS" | ctry == "NL" | ctry == "NO" | ctry == "SE" | ctry == "SI" 

cap drop wfinaln
gen wfinaln = . 
replace wfinaln = pwgtsn
replace wfinaln = pwgtrn if ctry == "DK" | ctry == "FI" | ctry == "IS" | ctry == "NL" | ctry == "NO" | ctry == "SE" | ctry == "SI" 
bys year: table country, content(sum pwgts sum pwgtr sum mwgt sum wfinal)
bys year: table country, content(sum pwgtsn sum pwgtrn sum mwgtn sum wfinaln)

/*
* first I drop inividuals with no weight
drop if mwgtn == . | mwgtn == 0
loc varlist "edumom3na edudad3na occmomna occdadna"
foreach v of local varlist{
	bys year: tab country `v', m
}


loc varlist "edumom3 edudad3 eduparents occdad occmom occpar"
foreach v of local varlist{
	bys year: tab country `v', m
}

*drop if ctry == "FR"|ctry == "AT"|ctry == "DE"
*/
*misschk edumom3 edudad3 eduparents, 

local outcome "yenat yepps py010g py010n py020g py020n hy010 hy020 eqinc year country" 
local circumstances "edumom* edudad* eduboth eduatleast eduparents" 
local covariates "hx* px* py010g  py020g  py010g  py050g  py070g  py080g  py090g  py100g  py120g  py130g py010n  py020n  py010n  py050n  py070n  py080n  py090n  py100n  py120n  py130n pb* age female edu* "

keep country hid pid pwg* hwgt mwg* pt* pm* wfinal* `circumstances' `outcome' `covariates' strata1 psu1


compress
*saveold data\estsample0512.dta, replace
saveold data\estsample_econletters.dta, replace


log close


exit


drop if eduparents == .
drop if yepps < 0
