# Supplementary material for: Application of the EU-SILC 2011 data module “intergenerational transmission of disadvantage” to robust analysis of inequality of opportunity
Source: Data Brief. 2019 Jul 23;25:104301. doi: 10.1016/j.dib.2019.104301 (PMC6685694; doi:10.1016/j.dib.2019.104301)
Supplement: Supplementary file 1 [file mmc1.zip › Data_in_Brief/08analysis.do]

*	Few checks to be considered:
*********************************
*	database in use : 				use estsample_econletters
*	In which folder : 				cd output
*	Reference country : 			local refc = 1
*	Quantiles in RIF analysis : 	foreach p of numlist 1(1)9 {
*	Number of replicas  (B bootstraps + 1 overall) : local bsreplica = 4
*	Seed for bs : 					set seed 160983
*	Gap curve graphs : 				choose scales
*	Gap curves for all population : "meanGap0.dta"
*	Gap curves for bs samples : 	"meanGap.dta"
*	Set percentiles in [0,1] : 		local maxp = 10
*	Every dataset "	save IOp_X_rank, replace" contains repl =0 (if sample) / =1 (id bs)
*	Set the reference case : 		local replref (= 0 if overall sample) / (= 1 if bs)
*	Set the reference number of countries in the ranking : local maxrank = 18


clear
run "\\crc\Team_work\Frale\analysis\00setup1.do"
version 12.0
* stop the addition

cap do adofiles\plus\m\matsave.ado

clear
use estsample_econletters
*use estsample

cd output
set matsize 11000
decode country, gen(country2)
keep if inlist(country2, "AT", "BE",	"CZ",	"DE"	,"EE"	,"FI"	,"HU"	,"IE"	,"IS") | 	inlist(country2,"LT"	,"LU"	,"NL"	,"NO"	,"PL"	,"SE"	,"SI"	,"SK"	,"UK")
gen married = pb190==2


cap log close

log using test1bis.smcl, replace

di as error "program launched $S_DATE $S_TIME" 

local numberQ = 10
local numberQ2 = 9

******************************************************************
* PARAMETERS TO BE FILLED AT THE BEGINNING OF THE PROGRAM  *******
* type (+ dropping missing values)                          ******
* outcome variable (+ dropping missing, 0 and negatives   ********
******************************************************************

rename edudad3 type
recode type (1 = 3) (3 = 1)
drop if type == .
drop if country==6 | country==29

*	generate income => This is the outcome variable that we have to rename as "y"; the type variable is already embedded in the data
***********************

*gen y = py010g
cap drop y
gen y = yepps
drop if yepps <= 0
drop if mwgtn2 == 0 | mwgtn2 == .
tab country year
bys year: tab country type 

*	generate countries list  
levelsof country, local(countries)
di "`countries'"

*	generates types list
tab type , matrow(T)
local T = r(r)
levelsof type, local(types)
di "`type'"

*	Set a reference country
local refc = 1

di `T'
di "`types'"
di `refc'

*	Gen groups frequencies and save them as data
************************************************
preserve
	collapse (count) typef=y [iweight=mwgtn2], by(year country type)
	keep type typef year country
	bysort year country: egen tot = total(typef)
	replace typef = typef/tot
	drop tot
	reshape wide typef, i(year country) j(type)
	save typef, replace
restore


*	Unconditional overall mean
******************************
preserve
	foreach year of numlist 2011 {
		foreach country of local countries {
			cap reg y [pweight=mwgtn2] if year==`year' & country==`country'
			predict yhat_`year'_`country' if year==`year' & country==`country', xb
			replace yhat_`year'_`country' = 0  if yhat_`year'_`country'==.
		}
	}
	egen yhat = rowtotal(yhat_*)
	keep year country yhat mwgtn2
	collapse (mean) yhat [iweight=mwgtn2], by(year country)
	save typemean, replace
restore


*	table of variables
************************************
tab type, gen(circ) 
foreach x of numlist 1(1)3 {
	gen yepps`x' = yepps*circ`x'
	replace yepps`x' = . if yepps`x'==0
}
sum yepps1 yepps2 yepps3 circ* age married
tabstat  circ* yepps yepps1 yepps2 yepps3 age married, stat(mean)
tabstat  circ* yepps yepps1 yepps2 yepps3 age married, stat(mean) by(country)
tabstat  yepps, stat(N) by(country)


*	Regression analys - bootstrap
**********************************
capture program drop RIFreg
program define RIFreg
	version 12
	syntax [if][, countries(numlist) Refc(integer 1) numberQ(integer 10)]
	tempvar y
	tempvar Qtype
	tab type
	local T = r(r)
	local nq = `numberQ'
	local nq2 = `numberQ' - 1 
	tab country
	local S = r(r)
	local col = (`T' -1)*`T' + 4
	mat B = J(1,`col',.)
	mat Bp = J(1,`T'-1 ,.)
	mat Bp2 = J(1,1,.)
	mat Bt = J(`nq',1,.)
	local ct `countries'
	local refct = `refc'
	foreach year of numlist 2005 2011 {
		foreach country of numlist `ct' {
			foreach type of numlist 1(1)`T' {
				local if1 "if year == `year' & country == `country'"			
				local if2 "if year == `year' & country == `country' & type == `type'"
				mat p = 1
				mat colnames p = p				
				foreach p of numlist 1(1)`nq2' {
					_pctile y `if2' [pw=mwgtn2], n(`nq')
					tempvar IND 
					gen `IND' = (y >= r(r`p'))
					sum `IND' `if1'
					tab type `IND' `if1'
					char type[omit] `type'
* W\out covariates:	xi: reg `IND' i.type `if1' [fweight = wfinaln], rob
					xi: reg `IND' i.type age married  `if1' [pw=mwgtn2]
					drop `IND'
					if `p'==1 {
						mat Bp =  e(b)
					}
					else {
						mat Bp = Bp \  e(b)
						mat p = p \ `p'
					}
				}
				mat colnames  Bp = t`type':
				if `type' == 1 {
					mat B = Bp
				}
				else {
					mat B = B, Bp
				}
			}	
			mat c = `country'*J(`nq2',1,1)
			mat colnames c = country
			mat colnames p = percentile
			mat B`country'_`year' = c, p, B
			if `country' == `refct' {
				mat B`year' = B`refct'_`year'
			}
			else {
				mat B`year' = B`year' \ B`country'_`year'
			}
		}
		local S2 = `S'*`nq2'
		mat year = `year'*J(`S2',1,1)
		mat colnames year = year
		mat B`year' = year , B`year'
	}
	mat B = B2005 \ B2011	
end


*	Estimation of pdf and deciles at fixed thresholds (deciles)
***************************************************************
cap program drop pdf
program pdf
	version 12
	syntax [if] [, countries(numlist) Refc(real 1) numberQ(integer 10)]
	tempvar y
	tempvar Qtype
	tab type
	local T = r(r)
	local nq = `numberQ'
	local nq2 = `numberQ' - 1 
	tab country
	local S = r(r)
	local ct `countries'
	local refct = `refc'
	foreach year of numlist 2005 2011 {
		foreach country of numlist `ct' {
			foreach type of numlist 1(1)`T' {
				local if1 "if year == `year' & country == `country'"			
				local if2 "if year == `year' & country == `country' & type == `type'"
				pctile pcty = y `if2' [pw=mwgtn2], n(`nq')
				kdensity y `if2' [aweight=mwgtn2], at(pcty) generate(pdf_pcty_`type' pdf_`type') nogr
				gen percentile = _n if pcty!=.
				mkmat pdf_pcty_`type' pdf_`type', nomiss mat(B`type')
				mkmat percentile, nomiss mat(p)
				if `type' == 1 {
					mat Bcy = B1
				}
				else {
					mat Bcy = Bcy, B`type'
				}
				drop percentile pcty pdf_*
			}
			mat c = `country'*J(`nq2',1,1)
			mat colnames c = country
			mat Bcy = c, p, Bcy
			if `country' == `refc' {
				mat By = Bcy
			}
			else {
				mat By = By \ Bcy
			}
		}
		local S2 = `S'*`nq2'
		mat year = `year'*J(`S2',1,1)
		mat colnames year = year
		mat B`year' = year , By
	}
	mat B = B2005 \ B2011	
end		


*	Bootstrap procedure: repeats R times the sampling algorithm, produces data and the append
*********************************************************************************************
*	Saves two files reporting bootstrapped outcomes
*	-	bs_frale.dta: reports estimates of regression coefficients \alpha, \beta and \gamma by country (country), income decile (percentile) and bootstrapped replica (rep)
*	-	bs2_frale.dta: reports estimates of income deciles (pdf_pcty_X) and the corresponding type-specific pdf level (pdf_pcty_X) for each type X=1,2,3 by country (country), income decile (percentile) and bootstrapped replica (rep)

tempfile fraleuse
tempfile bsfile
save `fraleuse', replace
qui describe
local N = r(N)
local i = 1
local bsreplica = 250
set seed 160983
qui while `i'<= `bsreplica' {
	local state = c(seed)
    di as error "Iteration `i' start time: $S_DATE $S_TIME" 
	di as error "State obtained from the seed is: `state'"
	if `i' == `bsreplica' {
		sample 100
	}
	else {
		bsample , strata(year country strata1) cluster(psu1)
	}
	save `bsfile', replace
	RIFreg, countries(`countries') refc(`refc') numberQ(`numberQ')
*	svmat B, n(col)
	clear
	matsave B, saving replace
	if `i' == `bsreplica' {
		gen repl = 0
	}
	else {
		gen repl = `i'
	}
	if `i' == 1 {
		save bs_frale, replace
	}
	else {
		append using bs_frale
		save bs_frale, replace
	}
	erase B.dta
	use `bsfile', clear
	pdf, countries(`countries') refc(`refc') numberQ(`numberQ')
	clear
	matsave B, saving replace
	if `i' == `bsreplica' {
		gen repl = 0
	}
	else {
		gen repl = `i'
	}
	if `i' == 1 {
		save bs2_frale, replace
	}
	else {
		append using bs2_frale
		save bs2_frale, replace
	}
	erase B.dta	
	use `fraleuse', clear
	local i = `i' + 1
}


*	Gap curve estimation for each group and bootstrapped sample.
****************************************************************
di as error "gap curve estimation start time: $S_DATE $S_TIME" 
local T = 3
clear
use bs_frale
merge 1:1 repl country year percentile using bs2_frale
local T = `T'
di `T'
foreach type of numlist 1(1)`T' {
	if `type' == 1 {
		local types2 "2(1)`T'"
	}
	else if `type' == `T' {
		local T2 = `T' - 1
		local types2 "1(1)`T2'"
	}
	else {
		local T3 = `type' - 1
		local T4 = `type' + 1
		local types2 "1(1)`T3' `T4'(1)`T'"
	}
	foreach type2 of numlist `types2' {
		gen G_`type'_`type2' = .5*( t`type2'__Itype_`type'/pdf_`type2' - t`type'__Itype_`type2'/pdf_`type' )
		label var G_`type'_`type2' "Type `type' vs `type2'"
	}
}
drop t* pdf* _rowname _merge


*	Graph of 2011 separately
*	Graphs with CI within each country (disjoint tests)
*******************************************************
	*	For each country, produces graphs of the gap curves and their corresponding CI at 95%, then binds files by country and save graphs in the \graphs folder
local T = 3
levelsof country, local(countries)
di "`countries'"

preserve
	drop if repl==0
	foreach var of varlist G_* {
		gen se_`var' = `var'
	}

	collapse (mean) G_* (sd) se_G_*, by(year percentile country)
	sum se_G_*
	foreach type1 of numlist 1(1)`T' {
		foreach type2 of numlist 1(1)`T' {
			cap label var G_`type1'_`type2' "Type `type1' vs `type2'"
			cap label var se_G_`type1'_`type2' "Type `type1' vs `type2'"
			cap gen LB_G_`type1'_`type2' = G_`type1'_`type2' - 1.96*se_G_`type1'_`type2'
			cap gen UB_G_`type1'_`type2' = G_`type1'_`type2' + 1.96*se_G_`type1'_`type2'
		}
	 }
	 replace percentile = percentile*10
	 foreach country of numlist `countries' {
*		local graphs2005_`country' " " 
		local graphs2011_`country' " " 
		 foreach type1 of numlist 1(1)2 {
			local type2ref = `type1' + 1
			foreach type2 of numlist `type2ref'(1)3 {
				replace LB_G_`type1'_`type2' = -5000 if LB_G_`type1'_`type2' < -5000 
				replace LB_G_`type1'_`type2' = 25000 if LB_G_`type1'_`type2' >25000 
				replace UB_G_`type1'_`type2' = 25000 if UB_G_`type1'_`type2' > 25000 
				replace UB_G_`type1'_`type2' = -5000 if UB_G_`type1'_`type2' < -5000 
			}
		}
		qui twoway (rarea LB_G_1_2 UB_G_1_2 percentile, color(gs12)) (line G_1_2 percentile if G_1_2>-5000 & G_1_2<25000, lcolor(black) lwidth(thick)) ///
				if country==`country' & year==2011 , scheme(s1color) yline(0, lcolor(black)) ///
				title("High educ vs Medium educ", size(medium) box fcolor(none) bexpand) ///
				xscale(range(0 100)) xscale(extend fextend) xlabel(10(10)90, labels labsize(vsmall)  labgap(tiny) valuelabel ) legend(off) ///
				yscale(range(-5000 25000)) ylabel(-5000(5000)25000, labsize(vsmall)  labgap(tiny)) name(G_1_2_2011_`country', replace)
		graph export graphs\G_1_2_2011_`country'.png, replace wid(800) hei(1200)
		local graphs2011_`country' "`graphs2011_`country'' G_1_2_2011_`country'"
		qui twoway (rarea LB_G_1_3 UB_G_1_3 percentile, color(gs12)) (line G_1_3 percentile if G_1_3>-5000 & G_1_3<25000, lcolor(black) lwidth(thick)) ///
				if country==`country' & year==2011 , scheme(s1color) yline(0, lcolor(black)) ///
				title("High educ vs Low educ", size(medium) box fcolor(none) bexpand) ///
				xscale(range(0 100)) xscale(extend fextend) xlabel(10(10)90, labels labsize(vsmall)  labgap(tiny) valuelabel ) legend(off) ///
				yscale(range(-5000 25000)) ylabel(-5000(5000)25000, labsize(vsmall)  labgap(tiny)) name(G_1_3_2011_`country', replace)
		graph export graphs\G_1_3_2011_`country'.png, replace wid(800) hei(1200)
		local graphs2011_`country' "`graphs2011_`country'' G_1_3_2011_`country'"
		qui twoway (rarea LB_G_2_3 UB_G_2_3 percentile, color(gs12)) (line G_2_3 percentile if G_2_3>-5000 & G_2_3<25000, lcolor(black) lwidth(thick)) ///
				if country==`country' & year==2011 , scheme(s1color) yline(0, lcolor(black)) ///
				title("Medium educ vs Low educ", size(medium) box fcolor(none) bexpand) ///
				xscale(range(0 100)) xscale(extend fextend) xlabel(10(10)90, labels labsize(vsmall)  labgap(tiny) valuelabel ) legend(off) ///
				yscale(range(-5000 25000)) ylabel(-5000(5000)25000, labsize(vsmall)  labgap(tiny)) name(G_2_3_2011_`country', replace)
		graph export graphs\G_2_3_2011_`country'.png, replace wid(800) hei(1200)
		local graphs2011_`country' "`graphs2011_`country'' G_2_3_2011_`country'"

		if `country' == 1 {
			local country2  "AT"
		}
		else if `country' == 2 {
			local country2 "BE"
		}
		else if `country' == 3 {
			local country2 "BG"
		}
		else if `country' == 4 {
			local country2 "CH"
		}
		else if `country' == 5 {
			local country2 "CY"
		}
		else if `country' == 6 {
			local country2 "CZ"
		}
		else if `country' == 7 {
			local country2 "DE" 
		}
		else if `country' == 8 {
			local country2 "DK"
		}
		else if `country' == 9 {
			local country2 "EE" 
		}
		else if `country' == 10 {
			local country2 "EL"
		}
		else if `country' == 11 {
			local country2 "ES"
		}
		else if `country' == 12 {
			local country2 "FI"
		}
		else if `country' == 13 {
			local country2 "FR"
		}
		else if `country' == 14 {
			local country2 "HR"
		}
		else if `country' == 15 {
			local country2 "HU" 
		}
		else if `country' == 16 {
			local country2 "IE"
		}
		else if `country' == 17 {
			local country2 "IS" 
		}
		else if `country' == 18 {
			local country2 "IT"
		}
		else if `country' == 19 {
			local country2 "LT"
		}
		else if `country' == 20 {
			local country2 "LU"
		}
		else if `country' == 21 {
			local country2 "LV"
		}
		else if `country' == 22 {
			local country2 "MT"
		}
		else if `country' == 23 {
			local country2 "NL"
		}
		else if `country' == 24 {
			local country2 "NO"
		}
		else if `country' == 25 {
			local country2 "PL"
		}
		else if `country' == 26 {
			local country2 "PT"
		}
		else if `country' == 27 {
			local country2 "RO"
		}
		else if `country' == 28 {
			local country2 "SE"
		}
		else if `country' == 29 {
			local country2 "SI"
		}
		else if `country' == 30 {
			local country2 "SK"
		}
		else {
			local country2 "UK"
		}
		graph combine `graphs2011_`country'', rows(1) cols(3) graphregion(fcolor(white) lcolor(white)) plotregion(fcolor(white) lcolor(white) ifcolor(white) ilcolor(white)) title("Gap curves -- Country: `country2' -- Year 2011", size(small) box fcolor(none) bexpand) imargin(tiny) scheme(s1color)	
		graph export graphs\gdom_`country'.png, replace  wid(1500) hei(1000)
		graph save graphs\gdom_`country', replace 
	}
restore		 


*	Estimation of the conditional average (by state) and of types weights (by state and type)
*********************************************************************************************
	*	The overall average is corredted for the elements used in regression analysis
	*	Types weights w_i are saved in a vector
	
merge m:1 country year using typef.dta, nogen force
merge m:1 country year using typemean.dta, nogen force	
save datafinal, replace	


*	Inference for H_0^EOp based on joint Chi2 test
************************************************
	*	The Chi2 tests results will be used to assess if the gap between a pair of types is zero
	*	If this gap is zero, then it will not be accounted for in the index estimation
	*	Produce databases:
	*	-	meanGap0.dta, reporting average estimates of gap curves based on whole sample
	*	- 	meanGap.dta,  reporting average estimates of gap curves based on bootstrapped data.
	*	- 	Chi2_data.dta, collects data about gap curves by country (deciles estimates)
	*	-	eop.dta, reporting valuaes of test statistics for H_0^EOp.
	
di as error "joint Chi2 test start time: $S_DATE $S_TIME" 	
preserve
	keep if repl==0
	collapse (mean) G*, by(year country percentile)
	save meanGap0, replace
restore
preserve
	collapse (mean) G*, by(year country percentile)
	save meanGap, replace
restore
levelsof country , local(countries)
local ct `countries'
foreach year of numlist 2005 2011 {
	foreach country of numlist `ct' {
		local comp = 1
		foreach var of varlist G* {
			preserve
				keep if year==`year' & country==`country'
				keep `var' percentile repl 
				reshape wide `var', i(repl) j(percentile)
				correlate G*, covariance
				mat V_`comp' = r(C)
				use meanGap0, clear			
				mkmat `var' if year==`year' & country==`country', mat(D_`comp') nomis
				mata: test = (st_matrix("D_`comp'")')*invsym(st_matrix("V_`comp'"))*(st_matrix("D_`comp'"))
				mata: st_matrix("Chi2_`year'_`country'_`comp'", test)
				mat coln Chi2_`year'_`country'_`comp' = `var'
				if `comp'==1 {
					mat Chi2_`year'_`country' = `year', `country', Chi2_`year'_`country'_1
					mat coln Chi2_`year'_`country' = year country G_1_2
				}
				else {
					mat Chi2_`year'_`country' = Chi2_`year'_`country', Chi2_`year'_`country'_`comp'
				}
				local comp = `comp' + 1
			restore
		}
	}
} 

levelsof country , local(countries) 
local refc = 1
foreach country of local countries {
		if `country' == `refc' {
			mat Chi2 = Chi2_2005_`refc' \ Chi2_2011_`refc'
		}
		else {
			mat Chi2 = Chi2 \ Chi2_2005_`country' \ Chi2_2011_`country'
		}
}

preserve
	clear
	svmat Chi2, n(matcol)
	rename Chi2year year
	rename Chi2country country
	save Chi2_data, replace
restore 

local numberQ = 10
local numberQ2 = 9
mata
	M = st_matrix("Chi2")
	for (i=1;i<=rows(M);i++) 
		{
		for (j=3;j<=cols(M);j++) 
			{
			if (chi2tail(`numberQ2', M[i,j])>0.05)
				{
				M[i,j] = 1
				}
			else 
				{
				M[i,j] = 0
				}
			}
		}
	st_matrix("Chi2_accept", M)	
end

preserve
	use Chi2_data, clear
	gen accept1 = (chi2tail(9, Chi2G_1_2)>0.05)
	gen accept2 = (chi2tail(9, Chi2G_1_3)>0.05)
	gen accept3 = (chi2tail(9, Chi2G_2_3)>0.05)
	egen accept = rowtotal(accept*)
	drop if year==2005
	sort country
	save eop, replace
restore


*	Test equality in gap curves across countries: test H_0^IOp
***************************************************************
	* 	We first estimate differences in gap curves acroass countries
	*	The find SD across bs samples
	*	Test with Chi2
	*	Produce databases:
	*	-	gapcountry.dta, reshaped database, reports gap curves estimates by country (columns).
	*	-	dataiop.dta, reports the differences in gap curves of type X versus type Y across row country and column country Z, giving G_X_Y_cZ by country (country), income decile (percentile) and bootstrapped replica (rep)
	*	-	iop.dta, for each pair of countries (country country2), produce  t-tests for differences in average gaps across types X and Y (test_G_X_Y_c) alongside the number of cases where equality in average gaps is accepted or rejected.
	*				 Moreover, the file reports test statistics for equality in gap curves (Chi2G_X_Y), ascertain if H_0^IOp is rejected or not for each comparison (accept_X) and then reports number of cases where H_0^IOp is rejected or accepted.
di as error "joint Chi2 test start time: $S_DATE $S_TIME" 	
keep if year==2011
preserve
	keep year country percentile repl G_1_2 G_1_3 G_2_3
	foreach var of varlist G_1_2 G_1_3 G_2_3 {
		rename `var' `var'_c
	}
	reshape wide G_1_2_c G_1_3_c G_2_3_c, i(year percentile repl) j(country)
	save gapcountry, replace
restore
	merge m:1 year percentile repl using gapcountry, nogen
	foreach var of varlist G_1_2_c*  {	
		replace `var' = G_1_2 - `var' 
	}
	foreach var of varlist G_1_3_c*  {	
		replace `var' = G_1_3 - `var' 
	}
	foreach var of varlist G_2_3_c*  {	
		replace `var' = G_2_3 - `var' 
	}
	keep year country percentile repl G*c*
	save dataiop, replace
preserve
	keep if repl==0
	collapse (mean) G*, by(year country percentile)
	save meanGap0, replace
restore
preserve
	collapse (mean) G*, by(year country percentile)
	save meanGap, replace
restore
levelsof country , local(countries)
local ct `countries'
foreach year of numlist 2011 {
	foreach country of numlist `ct' {
		foreach country2 of numlist `ct' {

			local comp = 1
			local types "1_2 1_3 2_3"
			foreach x of local types {
				preserve
					keep if year==`year' & country==`country'
					keep G_`x'_c`country2' percentile repl 
					reshape wide G_`x'_c`country2', i(repl) j(percentile)
					correlate G*, covariance
					mat V_`comp' = r(C)
					use meanGap0, clear			
					mkmat G_`x'_c`country2' if year==`year' & country==`country', mat(D_`comp') nomis
					mata: test = (st_matrix("D_`comp'")')*invsym(st_matrix("V_`comp'"))*(st_matrix("D_`comp'"))
					mata: st_matrix("Chi2_`year'_`country'_`country2'_`comp'", test)
					mat coln Chi2_`year'_`country'_`country2'_`comp' = "G_`x'"
					if `comp'==1 {
						mat Chi2_`year'_`country'_`country2' = `year', `country', Chi2_`year'_`country'_`country2'_1
						mat coln Chi2_`year'_`country'_`country2' = year country G_1_2
					}
					else {
						mat Chi2_`year'_`country'_`country2' = Chi2_`year'_`country'_`country2', Chi2_`year'_`country'_`country2'_`comp'
					}
					local comp = `comp' + 1
				restore
			}
		}
	}
} 

levelsof country , local(countries) 
local refc = 1
foreach country of local countries {
	foreach country2 of local countries {
		if `country' == `refc' &  `country2' == `refc' {
			mat Chi2 = Chi2_2011_`refc'_`refc', `refc'
		}
		else {
			mat x = Chi2_2011_`country'_`country2', `country2' 
			mat Chi2 = Chi2 \ x
			mat drop x
		}
	}	
}

preserve
	clear
	svmat Chi2, n(matcol)
	rename Chi2year year
	rename Chi2country country
	save Chi2_data, replace
restore 

local numberQ = 10
local numberQ2 = 9
mata
	M = st_matrix("Chi2")
	for (i=1;i<=rows(M);i++) 
		{
		for (j=3;j<=cols(M);j++) 
			{
			if (chi2tail(`numberQ2', M[i,j])>0.05)
				{
				M[i,j] = 1
				}
			else 
				{
				M[i,j] = 0
				}
			}
		}
	st_matrix("Chi2_accept", M)	
end

preserve
	use Chi2_data, clear
	gen accept1 = (chi2tail(9, Chi2G_1_2)>0.05)
	gen accept2 = (chi2tail(9, Chi2G_1_3)>0.05)
	gen accept3 = (chi2tail(9, Chi2G_2_3)>0.05)
	egen acceptGCequal = rowtotal(accept*)
	gen rejectGCequal = 3 - acceptGCequal 
	sort country
	rename Chi2c6 country2
	save iop, replace
restore
	

*	Produce tests for non-dominance as the null and dominance as the alternative
*	These tests are conducted on pairs of circumstances for which H_0^IOp is rejected.
*	The null hypothesis can be tested with quantile-specific t-tests.
*	Decision rule: reject in favour of strict dominance if (abs(min("gap curves difference at quantile p" / "SE of gap curves difference at quantile p"))<=1.96)
*************************************************************************************
preserve
	foreach var of varlist G* {
		gen SD_`var' = `var'
	}
	drop repl
	collapse (mean) G* (sd) SD_*, by(year country percentile)
	foreach var of varlist G* {	
		gen z_`var' = `var'/SD_`var'
		egen test_`var' = min(z_`var'), by(year country)	
		replace test_`var' = (abs(test_`var')<=1.96)
	}
	keep test* year country 
	collapse test*, by(year country)
	reshape long test_G_1_2_c test_G_1_3_c test_G_2_3_c, i(year country) j(country2)
	egen acceptGCnondom = rowtotal(test*)
	gen rejectGCnondom = 3 - acceptGCnondom
	merge 1:1 year country country2 using iop, nogen
	save iop, replace
restore


*	Compute different Gini indices for each country
****************************************************
	*	This section combined information estimated in the main dataset with inference on gap curves dominance equality
	*	The order of aggregation in the effort dimension defines the indicator
	*	The second -collapse- command establishes the SE and values of indicators
	*	These values are saved in a dedicated dataset, and differentiated across countries and years.
	*	-integ- performs numeric integration starting from the gap curve coordinates and 
	*	integrating over the domain of percentiles, [0,1]. The integration is defined under the hypothesis that 
	*	\Gamma(ci,cj,p) = 0 both in p=0 and p=1.

di as error "Gini indices computation start time: $S_DATE $S_TIME" 
use datafinal, clear	
	
local maxp = 10
local T = 3
preserve
	sum percentile
	keep if percentile==1 | percentile==r(max)
	local percentilemax = r(max)
	recode percentile (1=0) (`percentilemax'=`maxp')
	foreach var of varlist G* {
		replace `var' = 0
	}
	tempfile tails
	save `tails', replace 
restore
append using `tails'
gen p = percentile/`maxp'


*	IOp_P   ----> ACROSS countries
*	Estimates ex-post IOo index in Andreoli and Fusco (2017)
*	Reported for robustness comparison, not discussed in the paper.
*	based on unconditional gap curves.
*********************************************************************
*	Saves data: IOp_P_bs.dta, reports estimates of IOp_P index by country and of differences in IOp_P index across countries. SE (bootstrapped) reported for levels and differences in IOp_P index.

local maxp = 10
local T = 3
preserve
	merge m:1 year country using Chi2_data, nogen force
	foreach var of varlist Chi2G* {
		replace `var' = (chi2tail(`maxp'-1,`var')>0.05)
	}
	foreach i of numlist 1(1)`T' {
		local i2 = 1
		while `i2'<=`T' {
			if `i2'==`i' {
				local i2 = `i2' + 1
			}
			else {
*				local w1 = w[`i',1]
*				local w2 = w[`i2',1]
				replace G_`i'_`i2' = (1/(2*yhat))*abs(G_`i'_`i2')*typef`i'*typef`i2'
				local i2 = `i2' + 1
			}
		}
	}
	egen argument = rowtotal(G*)
	bysort year country repl: integ argument p, gen(IOp_P_repl)
	keep if p==1
	keep if year==2011
	sort repl country
	keep country IOp_P_repl repl
*	replace repl = 1 if repl!=0
	tempfile data1
	save `data1', replace		
	reshape wide IOp_P_repl, i(repl) j(country)
	tempfile data2
	save `data2', replace		
	use `data1', clear
	rename IOp_P_repl IOp_P_0repl
	merge m:1 repl using `data2', nogen
	foreach var of varlist IOp_P_repl1-IOp_P_repl31 {
		replace `var' = IOp_P_0repl - `var'
		gen SE_`var' = `var'
	}	
	collapse (mean) IOp_P* (sd) SE_IOp_P*, by(country)
	save IOp_P_bs, replace
restore


*	Compute Gini Opportunity GO index in Lefranc Pistolesi Trannoy (2008).
*	based on unconditional gap curves.
***************************************************************************
*	Saves data: GO_bs.dta, reports estimates of GO index by country and of differences in GO index across countries. SE (bootstrapped) reported for levels and differences in GO index.

local maxp = 10
local T = 3
preserve
	foreach var of varlist G* {
		replace `var' = `var'*(1-p)*2
		bysort year country repl: integ `var' p, gen(int_`var')
	}
	keep if p==1
	keep year country repl int_* yhat typef*
*	collapse (mean) int_* yhat typef*, by(year country repl)
	merge m:1 year country using Chi2_data, nogen force
	foreach var of varlist Chi2G* {
		replace `var' = (chi2tail(`maxp'-1,`var')>0.05)
	}
	foreach i of numlist 1(1)`T' {
		local i2 = 1
		while `i2'<=`T' {
			if `i2'==`i' {
				local i2 = `i2' + 1
			}
			else {
*				local w1 = w[`i',1]
*				local w2 = w[`i2',1]
				replace int_G_`i'_`i2' = (1/(2*yhat))*abs(int_G_`i'_`i2')*typef`i'*typef`i2'
				local i2 = `i2' + 1
			}
		}
	}
	egen IOp_A2_repl = rowtotal(int_G*)
	keep if year==2011
	sort repl country
	keep country IOp_A2_repl repl
*	replace repl = 1 if repl!=0
	tempfile data1
	save `data1', replace
	reshape wide IOp_A2_repl, i(repl) j(country)
	tempfile data2
	save `data2', replace		
	use `data1', clear
	rename IOp_A2_repl IOp_A2_0repl
	merge m:1 repl using `data2', nogen
	foreach var of varlist IOp_A2_repl1-IOp_A2_repl31 {
		replace `var' = IOp_A2_0repl - `var'
		gen SE_`var' = `var'
	}	
	collapse (mean) IOp_A2* (sd) SE_IOp_A2*, by(country)
	save GO_bs, replace
restore


*	GENRATE TABLE OF RESULTS 
*	a) order the countries by iop
***************************************

use eop, clear
keep country accept
rename accept acceptEOp
tempfile eop
save `eop', replace

use GO_bs, clear
keep country  IOp_A2_0repl
gen country2 = country
sort IOp_A2_0repl
gen countryorder = _n
tempfile iopA2
save `iopA2', replace

use GO_bs, clear
keep country  SE*
reshape long SE_IOp_A2_repl, i(country) j(country2)
tempfile iopse
save `iopse', replace

use iop, clear	
merge m:1 country using `iopA2', nogen
rename countryorder o1
rename IOp_A2_0repl IOp1
merge m:1 country2 using `iopA2', nogen
rename countryorder o2
rename IOp_A2_0repl IOp2
merge 1:1 country country2 using `iopse', nogen

keep country o1 o2 IOp1 IOp2 acceptGCnondom rejectGCnondom  acceptGCequal rejectGCequal SE*
gen table = "" 
sort o1 o2

reshape wide IOp2 acceptGCnondom rejectGCnondom  acceptGCequal rejectGCequal SE_IOp_A2_repl table, i(country o1 IOp1) j(o2)
merge 1:1 country using `eop', nogen
sort o1

*	b) Generate the table by filling the values of table variable
******************************************************************
foreach c1 of numlist 1(1)16 {
	foreach c2 of numlist 1(1)16 {
		if `c1'>`c2' {
			local a = IOp1 - IOp2`c2' in `c1'
			local b = SE_IOp_A2_repl`c2' in `c1'
			if abs(`a'/`b')<=1.96 {
				replace  table`c2' = "=" in `c1'
			}
			else replace  table`c2' = ">"	in `c1'		
		}
		else if `c1'==`c2' {
			local val = acceptEOp in `c1'
			replace table`c2'="`val'" in `c1'
		}
		else {
			local val1 = rejectGCequal`c2' in `c1' 
			local val2 = rejectGCnondom`c2' in `c1'
			if `val1' == 0 {
				replace table`c2' = "`val1'" in `c1'				
			}
			else {
				if `val2'>`val1' local val2 = `val1'
				replace table`c2' = "`val1' (`val2')" in `c1'
			}
		}
	}
}
label define names 1  "AT" 2 "BE" 3 "BG" 4  "CH" 5  "CY" 6 "CZ" 7 "DE" 8 "DK" 9 "EE" 10 "EL" 11 "ES" 12 "FI" 13 "FR" 14 "HR" 15 "HU" 16 "IE" 17 "IS"  18 "IT" 19 "LT" 20 "LU" 21 "LV" 22 "MT" 23 "NL" 24 "NO" 25 "PL" 26 "PT" 27 "RO" 28 "SE" 29 "SI" 30 "SK" 31 "UK"
label values country names
decode country, gen(cnames)
keep cnames IOp1 table*
browse cnames IOp1 table*


*	GENRATE TABLE OF RESULTS 3
*	a) order the countries by iop
***************************************

use eop, clear
keep country accept
rename accept acceptEOp
tempfile eop
save `eop', replace

use GO_bs, clear
keep country  IOp_A2_0repl
gen country2 = country
sort IOp_A2_0repl
gen countryorder = _n
tempfile iopA2
save `iopA2', replace

use GO_bs, clear
keep country  SE*
reshape long SE_IOp_A2_repl, i(country) j(country2)
tempfile iopse
save `iopse', replace

use iop, clear	
merge m:1 country using `iopA2', nogen
rename countryorder o1
rename IOp_A2_0repl IOp1
merge m:1 country2 using `iopA2', nogen
rename countryorder o2
rename IOp_A2_0repl IOp2
merge 1:1 country country2 using `iopse', nogen

keep country o1 o2 IOp1 IOp2 acceptGCnondom rejectGCnondom  acceptGCequal rejectGCequal SE*
gen table = "" 
sort o1 o2

reshape wide IOp2 acceptGCnondom rejectGCnondom  acceptGCequal rejectGCequal SE_IOp_A2_repl table, i(country o1 IOp1) j(o2)
merge 1:1 country using `eop', nogen
sort o1

*	b) Generate the table by filling the values of table variable
******************************************************************
foreach c1 of numlist 1(1)16 {
	foreach c2 of numlist 1(1)16 {
		if `c1'>`c2' {
			local a = IOp1 - IOp2`c2' in `c1'
			local b = SE_IOp_A2_repl`c2' in `c1'
			if abs(`a'/`b')<=1.96 {
				replace  table`c2' = "=" in `c1'
			}
			else replace  table`c2' = ">"	in `c1'		
		}
		else if `c1'==`c2' {
			local val = 3-acceptEOp in `c1'
			replace table`c2'="`val'" in `c1'
		}
		else {
			local val1 = rejectGCequal`c2' in `c1' 
			local val2 = rejectGCnondom`c2' in `c1'
			if `val1' == 0 {
				replace table`c2' = "`val1'" in `c1'				
			}
			else {
				if `val2'>=`val1' local val2 = `val1'
				if `val2'<`val1' local val2 "n.o."				
				replace table`c2' = "`val2'" in `c1'
			}
		}
	}
}
label define names 1  "AT" 2 "BE" 3 "BG" 4  "CH" 5  "CY" 6 "CZ" 7 "DE" 8 "DK" 9 "EE" 10 "EL" 11 "ES" 12 "FI" 13 "FR" 14 "HR" 15 "HU" 16 "IE" 17 "IS"  18 "IT" 19 "LT" 20 "LU" 21 "LV" 22 "MT" 23 "NL" 24 "NO" 25 "PL" 26 "PT" 27 "RO" 28 "SE" 29 "SI" 30 "SK" 31 "UK"
label values country names
decode country, gen(cnames)
keep cnames IOp1 table*
browse cnames IOp1 table*


*	Paste results on the excel table to be put on the paper
*	Produce tab2.xls
************************************************************
************************************************************
