# Supplementary material for: Application of the EU-SILC 2011 data module “intergenerational transmission of disadvantage” to robust analysis of inequality of opportunity
Source: Data Brief. 2019 Jul 23;25:104301. doi: 10.1016/j.dib.2019.104301 (PMC6685694; doi:10.1016/j.dib.2019.104301)
Supplement: Supplementary file 1 [file mmc1.zip › Data_in_Brief/output/tab2.xlsx]

## Sheet: Table 1 in main text
		Country	IOpA	Significant IOp relations
				NL	FI	DE	SK	NO	SE	IS	AT	BE	PL	UK	EE	LT	HU	IE	LU
		NL	0.0231847	2	0	0	n.o.	0	0	0	0	0	0	1	0	0	0	1	2
		FI	0.0264712	=	2	1	0	0	0	0	1	1	0	0	0	0	1	1	2
		DE	0.0276207	=	=	3	n.o.	0	0	0	0	0	n.o.	1	0	n.o.	1	0	2
		SK	0.0278835	=	=	=	2	0	0	1	2	2	1	2	0	1	1	2	2
		NO	0.02824	=	=	=	=	2	0	0	0	0	0	0	0	n.o.	0	1	2
		SE	0.0320442	=	=	=	=	=	3	0	0	0	0	0	0	n.o.	0	1	2
		IS	0.0357966	=	=	=	=	=	=	2	0	0	0	0	0	0	0	0	2
		AT	0.0424751	>	=	=	=	=	=	=	3	0	n.o.	0	0	1	n.o.	1	2
		BE	0.043023	>	=	>	>	=	=	=	=	3	0	0	0	1	0	1	2
		PL	0.0450898	>	>	>	>	>	=	=	=	=	3	1	0	n.o.	0	2	2
		UK	0.0457716	>	>	>	>	>	=	=	=	=	=	3	n.o.	n.o.	n.o.	1	2
		EE	0.053157	>	>	>	>	>	=	=	=	=	=	=	2	0	0	2	2
		LT	0.0548463	=	=	=	=	=	=	=	=	=	=	=	=	3	1	2	3
		HU	0.0617523	>	>	>	>	>	>	>	>	>	>	=	=	=	3	1	2
		IE	0.0697517	>	>	>	>	>	>	>	>	>	>	=	=	=	=	2	0
		LU	0.100999	>	>	>	>	>	>	>	>	>	>	>	>	>	>	>	3
				table1	table2	table3	table4	table5	table6	table7	table8	table9	table10	table11	table12	table13	table14	table15	table16
				2	0	0	n.o.	0	0	0	0	0	0	1	0	0	0	1	2
				=	2	1	0	0	0	0	1	1	0	0	0	0	1	1	2
				=	=	3	n.o.	0	0	0	0	0	n.o.	1	0	n.o.	1	0	2
				=	=	=	2	0	0	1	2	2	1	2	0	1	1	2	2
				=	=	=	=	2	0	0	0	0	0	0	0	n.o.	0	1	2
				=	=	=	=	=	3	0	0	0	0	0	0	n.o.	0	1	2
				=	=	=	=	=	=	2	0	0	0	0	0	0	0	0	2
				>	=	=	=	=	=	=	3	0	n.o.	0	0	1	n.o.	1	2
				>	=	>	>	=	=	=	=	3	0	0	0	1	0	1	2
				>	>	>	>	>	=	=	=	=	3	1	0	n.o.	0	2	2
				>	>	>	>	>	=	=	=	=	=	3	n.o.	n.o.	n.o.	1	2
				>	>	>	>	>	=	=	=	=	=	=	2	0	0	2	2
				=	=	=	=	=	=	=	=	=	=	=	=	3	1	2	3
				>	>	>	>	>	>	>	>	>	>	=	=	=	3	1	2
				>	>	>	>	>	>	>	>	>	>	=	=	=	=	2	0
				>	>	>	>	>	>	>	>	>	>	>	>	>	>	>	3

## Sheet: Summary statistics
	Country	N		Parents education			Earnings			Age	Married
			High	Medium	Low	All	High	Medium	Low
	AT	2887	0.0969865	0.42778	0.475234	37320.3	49366.9	39829.2	32603.5	40.4305	0.693453
	BE	2446	0.194603	0.234669	0.570728	38788.2	54702.2	37742.1	33792	40.1308	0.65045
	DE	5345	0.304397	0.581291	0.114312	41443.8	44227.6	40642.1	38108	41.3579	0.747428
	EE	1777	0.175014	0.427687	0.397299	12966.5	17493.6	13397.9	10507.8	40.4333	0.637591
	FI	1949	0.213956	0.221652	0.564392	31245.1	41842	30229.5	27626.8	40.3745	0.614161
	HU	3825	0.101961	0.360261	0.537778	11548.1	19095.8	12505.6	9475.63	39.8055	0.687582
	IE	1122	0.135472	0.21836	0.646168	40408.5	52155.1	48066.7	35357.8	40.2139	0.744207
	IS	835	0.14491	0.502994	0.352096	35873.3	40840.5	37188.5	31950	40.0623	0.588024
	LT	1716	0.107226	0.289044	0.60373	9545.66	13485.3	10423.7	8425.59	41.4126	0.870629
	LU	2883	0.134235	0.308359	0.557405	48562.3	67306.9	57616.6	39039.4	39.7173	0.687825
	NL	2310	0.205628	0.272727	0.521645	44899.5	52414.8	48198.4	40212.3	40.0749	0.635065
	NO	1622	0.278668	0.431566	0.289766	40774.3	47394.7	39119.2	36872.5	40.1739	0.569667
	PL	5805	0.0620155	0.490267	0.447717	13641	19893.8	14599.2	11725.5	39.8966	0.855125
	SE	1349	0.162343	0.239437	0.598221	30673	39867.7	32157.8	27583.5	39.705	0.480356
	SK	2977	0.0964058	0.597581	0.306013	10808.7	15002.2	10699	9701.79	40.3366	0.797447
	UK	2685	0.171322	0.24879	0.579888	43383.2	57191.1	46341.7	38034.4	40.3523	0.65959
	Total	41533	0.158862	0.396841	0.444297	29446.5	41888.3	29187.2	25229.5	40.3102	0.710255
