# Supplementary material for: Application of the EU-SILC 2011 data module “intergenerational transmission of disadvantage” to robust analysis of inequality of opportunity
Source: Data Brief. 2019 Jul 23;25:104301. doi: 10.1016/j.dib.2019.104301 (PMC6685694; doi:10.1016/j.dib.2019.104301)
Supplement: Supplementary file 1 [file mmc1.zip › Data_in_Brief/output/test1bis.smcl]

{smcl}
{txt}{sf}{ul off}{.-}
      name:  {res}<unnamed>
       {txt}log:  {res}R:\Frale\analysis\output\1901_y0_I1_e0_mwgtn2_d1_19ctry_econletter02\test1bis.smcl
  {txt}log type:  {res}smcl
 {txt}opened on:  {res} 7 Feb 2019, 10:02:35
{txt}
{com}. 
. di as error "program launched $S_DATE $S_TIME" 
{res}{err}program launched  7 Feb 2019 10:02:35
{txt}
{com}. 
. local numberQ = 10
{txt}
{com}. local numberQ2 = 9
{txt}
{com}. 
. ******************************************************************
. * PARAMETERS TO BE FILLED AT THE BEGINNING OF THE PROGRAM  *******
. * type (+ dropping missing values)                          ******
. * outcome variable (+ dropping missing, 0 and negatives   ********
. ******************************************************************
. 
. rename edudad3 type
{res}{txt}
{com}. recode type (1 = 3) (3 = 1)
{txt}(type: 30523 changes made)

{com}. drop if type == .
{txt}(8,023 observations deleted)

{com}. drop if country==6 | country==29
{txt}(4,565 observations deleted)

{com}. *drop if country==5 | country==17 | country==23
. *drop if country==2
. *recode country (24=2)
. *keep if country==2
. *| country==25 | country==31 |country==15 | country==19 | country==30
. 
. *       generate income => This is the outcome variable that we have to rename as "y"; the type variable is already embedded in the data
. ***********************
. 
. *gen y = py010g
. cap drop y
{txt}
{com}. gen y = yepps
{txt}
{com}. drop if yepps <= 0
{txt}(3,683 observations deleted)

{com}. 
. drop if mwgtn2 == 0 | mwgtn2 == .
{txt}(273 observations deleted)

{com}. 
. 
. *keep if country == 1 | country == 2
. tab country year

           {txt}{c |}         year
   country {c |}      2005       2011 {c |}     Total
{hline 11}{c +}{hline 22}{c +}{hline 10}
        AT {c |}{res}     1,418      1,469 {txt}{c |}{res}     2,887 
{txt}        BE {c |}{res}     1,242      1,204 {txt}{c |}{res}     2,446 
{txt}        DE {c |}{res}     2,702      2,643 {txt}{c |}{res}     5,345 
{txt}        EE {c |}{res}       909        868 {txt}{c |}{res}     1,777 
{txt}        FI {c |}{res}     1,177        772 {txt}{c |}{res}     1,949 
{txt}        HU {c |}{res}     1,495      2,330 {txt}{c |}{res}     3,825 
{txt}        IE {c |}{res}       651        471 {txt}{c |}{res}     1,122 
{txt}        IS {c |}{res}       434        401 {txt}{c |}{res}       835 
{txt}        LT {c |}{res}       910        806 {txt}{c |}{res}     1,716 
{txt}        LU {c |}{res}     1,142      1,741 {txt}{c |}{res}     2,883 
{txt}        NL {c |}{res}     1,122      1,188 {txt}{c |}{res}     2,310 
{txt}        NO {c |}{res}       886        736 {txt}{c |}{res}     1,622 
{txt}        PL {c |}{res}     3,300      2,505 {txt}{c |}{res}     5,805 
{txt}        SE {c |}{res}       787        562 {txt}{c |}{res}     1,349 
{txt}        SK {c |}{res}     1,495      1,482 {txt}{c |}{res}     2,977 
{txt}        UK {c |}{res}     1,468      1,217 {txt}{c |}{res}     2,685 
{txt}{hline 11}{c +}{hline 22}{c +}{hline 10}
     Total {c |}{res}    21,138     20,395 {txt}{c |}{res}    41,533 

{txt}
{com}. 
. bys year: tab country type 

{txt}{hline}
-> year = 2005

           {c |} education of father 3 modality?
   country {c |}       low     medium       high {c |}     Total
{hline 11}{c +}{hline 33}{c +}{hline 10}
        AT {c |}{res}        52        540        826 {txt}{c |}{res}     1,418 
{txt}        BE {c |}{res}       195        260        787 {txt}{c |}{res}     1,242 
{txt}        DE {c |}{res}       820      1,518        364 {txt}{c |}{res}     2,702 
{txt}        EE {c |}{res}       138        353        418 {txt}{c |}{res}       909 
{txt}        FI {c |}{res}       225        221        731 {txt}{c |}{res}     1,177 
{txt}        HU {c |}{res}       124        697        674 {txt}{c |}{res}     1,495 
{txt}        IE {c |}{res}        60         81        510 {txt}{c |}{res}       651 
{txt}        IS {c |}{res}        59        211        164 {txt}{c |}{res}       434 
{txt}        LT {c |}{res}        89        254        567 {txt}{c |}{res}       910 
{txt}        LU {c |}{res}       155        327        660 {txt}{c |}{res}     1,142 
{txt}        NL {c |}{res}       202        200        720 {txt}{c |}{res}     1,122 
{txt}        NO {c |}{res}       216        404        266 {txt}{c |}{res}       886 
{txt}        PL {c |}{res}       185      1,482      1,633 {txt}{c |}{res}     3,300 
{txt}        SE {c |}{res}       108         96        583 {txt}{c |}{res}       787 
{txt}        SK {c |}{res}       134        875        486 {txt}{c |}{res}     1,495 
{txt}        UK {c |}{res}       244        363        861 {txt}{c |}{res}     1,468 
{txt}{hline 11}{c +}{hline 33}{c +}{hline 10}
     Total {c |}{res}     3,006      7,882     10,250 {txt}{c |}{res}    21,138 


{txt}{hline}
-> year = 2011

           {c |} education of father 3 modality?
   country {c |}       low     medium       high {c |}     Total
{hline 11}{c +}{hline 33}{c +}{hline 10}
        AT {c |}{res}       228        695        546 {txt}{c |}{res}     1,469 
{txt}        BE {c |}{res}       281        314        609 {txt}{c |}{res}     1,204 
{txt}        DE {c |}{res}       807      1,589        247 {txt}{c |}{res}     2,643 
{txt}        EE {c |}{res}       173        407        288 {txt}{c |}{res}       868 
{txt}        FI {c |}{res}       192        211        369 {txt}{c |}{res}       772 
{txt}        HU {c |}{res}       266        681      1,383 {txt}{c |}{res}     2,330 
{txt}        IE {c |}{res}        92        164        215 {txt}{c |}{res}       471 
{txt}        IS {c |}{res}        62        209        130 {txt}{c |}{res}       401 
{txt}        LT {c |}{res}        95        242        469 {txt}{c |}{res}       806 
{txt}        LU {c |}{res}       232        562        947 {txt}{c |}{res}     1,741 
{txt}        NL {c |}{res}       273        430        485 {txt}{c |}{res}     1,188 
{txt}        NO {c |}{res}       236        296        204 {txt}{c |}{res}       736 
{txt}        PL {c |}{res}       175      1,364        966 {txt}{c |}{res}     2,505 
{txt}        SE {c |}{res}       111        227        224 {txt}{c |}{res}       562 
{txt}        SK {c |}{res}       153        904        425 {txt}{c |}{res}     1,482 
{txt}        UK {c |}{res}       216        305        696 {txt}{c |}{res}     1,217 
{txt}{hline 11}{c +}{hline 33}{c +}{hline 10}
     Total {c |}{res}     3,592      8,600      8,203 {txt}{c |}{res}    20,395 


{txt}
{com}. 
. *       generate countries list 
. 
.  
. levelsof country, local(countries)
{txt}1 2 7 9 12 15 16 17 19 20 23 24 25 28 30 31

{com}. di "`countries'"
{res}1 2 7 9 12 15 16 17 19 20 23 24 25 28 30 31
{txt}
{com}. 
. *       generates types list
. tab type , matrow(T)

  {txt}education {c |}
of father 3 {c |}
  modality? {c |}      Freq.     Percent        Cum.
{hline 12}{c +}{hline 35}
        low {c |}{res}      6,598       15.89       15.89
{txt}     medium {c |}{res}     16,482       39.68       55.57
{txt}       high {c |}{res}     18,453       44.43      100.00
{txt}{hline 12}{c +}{hline 35}
      Total {c |}{res}     41,533      100.00
{txt}
{com}. local T = r(r)
{txt}
{com}. levelsof type, local(types)
{txt}1 2 3

{com}. di "`type'"
{res}
{txt}
{com}. 
. *       Set a reference country
. local refc = 1
{txt}
{com}. 
. di `T'
{res}3
{txt}
{com}. di "`types'"
{res}1 2 3
{txt}
{com}. di `refc'
{res}1
{txt}
{com}. 
. *       Gen groups frequencies and save them as data
. ************************************************
. *qui tab type, matcell(typef)
. *mata: st_matrix("typef",(1/colsum(st_matrix("typef"))*st_matrix("typef")))
. preserve
{txt}
{com}. *       svmat typef, n(typef)
.         collapse (count) typef=y [iweight=mwgtn2], by(year country type)
{txt}
{com}.         keep type typef year country
{txt}
{com}.         bysort year country: egen tot = total(typef)
{txt}
{com}.         replace typef = typef/tot
{txt}(96 real changes made)

{com}.         drop tot
{txt}
{com}.         reshape wide typef, i(year country) j(type)
{txt}(note: j = 1 2 3)

Data{col 36}long{col 43}->{col 48}wide
{hline 77}
Number of obs.                 {res}      96   {txt}->{res}      32
{txt}Number of variables            {res}       4   {txt}->{res}       5
{txt}j variable (3 values)              {res}type   {txt}->   (dropped)
xij variables:
                                  {res}typef   {txt}->   {res}typef1 typef2 typef3
{txt}{hline 77}

{com}.         save typef, replace
{txt}file typef.dta saved

{com}. restore
{txt}
{com}. 
{txt}end of do-file

{com}. h tabstat

. do "C:\Users\FRANCE~1\AppData\Local\Temp\2\STD705860_000000.tmp"
{txt}
{com}. tab type, gen(circ) 

  {txt}education {c |}
of father 3 {c |}
  modality? {c |}      Freq.     Percent        Cum.
{hline 12}{c +}{hline 35}
        low {c |}{res}      6,598       15.89       15.89
{txt}     medium {c |}{res}     16,482       39.68       55.57
{txt}       high {c |}{res}     18,453       44.43      100.00
{txt}{hline 12}{c +}{hline 35}
      Total {c |}{res}     41,533      100.00
{txt}
{com}. foreach x of numlist 1(1)3 {c -(}
{txt}  2{com}.         gen yepps`x' = yepps*circ`x'
{txt}  3{com}.         replace yepps`x' = . if yepps`x'==0
{txt}  4{com}. {c )-}
{txt}(34,935 real changes made, 34,935 to missing)
(25,051 real changes made, 25,051 to missing)
(23,080 real changes made, 23,080 to missing)

{com}. 
{txt}end of do-file

{com}. do "C:\Users\FRANCE~1\AppData\Local\Temp\2\STD705860_000000.tmp"
{txt}
{com}. sum yepps1 yepps 2 yepps3 circ* age married
{err}2 invalid name
{txt}{search r(198), local:r(198);}

end of do-file

{search r(198), local:r(198);}

{com}. do "C:\Users\FRANCE~1\AppData\Local\Temp\2\STD705860_000000.tmp"
{txt}
{com}. sum yepps1 yepps2 yepps3 circ* age married

{txt}    Variable {c |}        Obs        Mean    Std. Dev.       Min        Max
{hline 13}{c +}{hline 57}
{space 6}yepps1 {c |}{res}      6,598    41888.35     62876.1   130.8774    4497541
{txt}{space 6}yepps2 {c |}{res}     16,482     29187.2    28669.33   11.43391    1499172
{txt}{space 6}yepps3 {c |}{res}     18,453    25229.52    21165.43   4.998332   475690.9
{txt}{space 7}circ1 {c |}{res}     41,533    .1588616    .3655514          0          1
{txt}{space 7}circ2 {c |}{res}     41,533    .3968411    .4892484          0          1
{txt}{hline 13}{c +}{hline 57}
{space 7}circ3 {c |}{res}     41,533    .4442973    .4968935          0          1
{txt}{space 9}age {c |}{res}     41,533    40.31019    5.938837         30         50
{txt}{space 5}married {c |}{res}     41,533    .7102545    .4536496          0          1
{txt}
{com}. 
{txt}end of do-file

{com}. do "C:\Users\FRANCE~1\AppData\Local\Temp\2\STD705860_000000.tmp"
{txt}
{com}. tabstat yepps yepps1 yepps2 yepps3 circ* age married, stat(mean)

{txt}   stats {...}
{c |}{...}
     yepps    yepps1    yepps2    yepps3     circ1     circ2     circ3
{hline 9}{c +}{hline 70}
{ralign 8:mean} {...}
{c |}{...}
 {res} 29446.54  41888.35   29187.2  25229.52  .1588616  .3968411  .4442973
{txt}{hline 9}{c BT}{hline 70}

   stats {...}
{c |}{...}
       age   married
{hline 9}{c +}{hline 20}
{ralign 8:mean} {...}
{c |}{...}
 {res} 40.31019  .7102545
{txt}{hline 9}{c BT}{hline 20}

{com}. 
{txt}end of do-file

{com}. do "C:\Users\FRANCE~1\AppData\Local\Temp\2\STD705860_000000.tmp"
{txt}
{com}. tabstat  circ* yepps yepps1 yepps2 yepps3 age married, stat(mean)

{txt}   stats {...}
{c |}{...}
     circ1     circ2     circ3     yepps    yepps1    yepps2    yepps3       age   married
{hline 9}{c +}{hline 90}
{ralign 8:mean} {...}
{c |}{...}
 {res} .1588616  .3968411  .4442973  29446.54  41888.35   29187.2  25229.52  40.31019  .7102545
{txt}{hline 9}{c BT}{hline 90}

{com}. tabstat  circ* yepps yepps1 yepps2 yepps3 age married, stat(mean) by(country)

{txt}Summary statistics: mean
  by categories of: country 

{ralign 7:country} {...}
{c |}{...}
     circ1     circ2     circ3     yepps    yepps1    yepps2    yepps3       age   married
{hline 8}{c +}{hline 90}
{ralign 7:AT} {...}
{c |}{...}
 {res} .0969865  .4277797  .4752338  37320.33  49366.87  39829.18  32603.53  40.43055  .6934534
{txt}{ralign 7:BE} {...}
{c |}{...}
 {res} .1946034  .2346688  .5707277  38788.19  54702.21  37742.13  33792.04  40.13083  .6504497
{txt}{ralign 7:DE} {...}
{c |}{...}
 {res} .3043966  .5812909  .1143124  41443.82  44227.58  40642.09  38107.98   41.3579  .7474275
{txt}{ralign 7:EE} {...}
{c |}{...}
 {res} .1750141  .4276871  .3972988  12966.47   17493.6  13397.92  10507.76  40.43331  .6375914
{txt}{ralign 7:FI} {...}
{c |}{...}
 {res} .2139559  .2216521   .564392  31245.09     41842  30229.49  27626.75  40.37455  .6141611
{txt}{ralign 7:HU} {...}
{c |}{...}
 {res} .1019608  .3602614  .5377778  11548.09  19095.79  12505.59  9475.629  39.80549  .6875817
{txt}{ralign 7:IE} {...}
{c |}{...}
 {res} .1354724  .2183601  .6461676  40408.46  52155.07  48066.68  35357.77   40.2139  .7442068
{txt}{ralign 7:IS} {...}
{c |}{...}
 {res} .1449102   .502994  .3520958  35873.26  40840.47   37188.5     31950  40.06228   .588024
{txt}{ralign 7:LT} {...}
{c |}{...}
 {res} .1072261  .2890443  .6037296  9545.663  13485.29   10423.7  8425.588  41.41259  .8706294
{txt}{ralign 7:LU} {...}
{c |}{...}
 {res} .1342352  .3083593  .5574055  48562.33  67306.88  57616.63  39039.36  39.71731  .6878252
{txt}{ralign 7:NL} {...}
{c |}{...}
 {res} .2056277  .2727273   .521645  44899.51  52414.76  48198.39  40212.34  40.07489  .6350649
{txt}{ralign 7:NO} {...}
{c |}{...}
 {res} .2786683   .431566  .2897657  40774.29  47394.73  39119.17  36872.48  40.17386  .5696671
{txt}{ralign 7:PL} {...}
{c |}{...}
 {res} .0620155   .490267  .4477175  13640.95   19893.8  14599.18  11725.54  39.89664  .8551249
{txt}{ralign 7:SE} {...}
{c |}{...}
 {res} .1623425  .2394366  .5982209     30673  39867.74  32157.81  27583.48  39.70497  .4803558
{txt}{ralign 7:SK} {...}
{c |}{...}
 {res} .0964058  .5975815  .3060128  10808.69  15002.18  10698.99  9701.792  40.33658  .7974471
{txt}{ralign 7:UK} {...}
{c |}{...}
 {res} .1713222  .2487896  .5798883  43383.15  57191.11  46341.67  38034.43  40.35233  .6595903
{txt}{hline 8}{c +}{hline 90}
{ralign 7:Total} {...}
{c |}{...}
 {res} .1588616  .3968411  .4442973  29446.54  41888.35   29187.2  25229.52  40.31019  .7102545
{txt}{hline 8}{c BT}{hline 90}

{com}. 
{txt}end of do-file

{com}. do "C:\Users\FRANCE~1\AppData\Local\Temp\2\STD705860_000000.tmp"
{txt}
{com}. tabstat  circ* yepps yepps1 yepps2 yepps3 age married, stat(N)

{txt}   stats {...}
{c |}{...}
     circ1     circ2     circ3     yepps    yepps1    yepps2    yepps3       age   married
{hline 9}{c +}{hline 90}
{ralign 8:N} {...}
{c |}{...}
 {res}    41533     41533     41533     41533      6598     16482     18453     41533     41533
{txt}{hline 9}{c BT}{hline 90}

{com}. 
{txt}end of do-file

{com}. do "C:\Users\FRANCE~1\AppData\Local\Temp\2\STD705860_000000.tmp"
{txt}
{com}. tabstat  circ* yepps yepps1 yepps2 yepps3 age married, stat(N) by(country)

{txt}Summary statistics: N
  by categories of: country 

{ralign 7:country} {...}
{c |}{...}
     circ1     circ2     circ3     yepps    yepps1    yepps2    yepps3       age   married
{hline 8}{c +}{hline 90}
{ralign 7:AT} {...}
{c |}{...}
 {res}     2887      2887      2887      2887       280      1235      1372      2887      2887
{txt}{ralign 7:BE} {...}
{c |}{...}
 {res}     2446      2446      2446      2446       476       574      1396      2446      2446
{txt}{ralign 7:DE} {...}
{c |}{...}
 {res}     5345      5345      5345      5345      1627      3107       611      5345      5345
{txt}{ralign 7:EE} {...}
{c |}{...}
 {res}     1777      1777      1777      1777       311       760       706      1777      1777
{txt}{ralign 7:FI} {...}
{c |}{...}
 {res}     1949      1949      1949      1949       417       432      1100      1949      1949
{txt}{ralign 7:HU} {...}
{c |}{...}
 {res}     3825      3825      3825      3825       390      1378      2057      3825      3825
{txt}{ralign 7:IE} {...}
{c |}{...}
 {res}     1122      1122      1122      1122       152       245       725      1122      1122
{txt}{ralign 7:IS} {...}
{c |}{...}
 {res}      835       835       835       835       121       420       294       835       835
{txt}{ralign 7:LT} {...}
{c |}{...}
 {res}     1716      1716      1716      1716       184       496      1036      1716      1716
{txt}{ralign 7:LU} {...}
{c |}{...}
 {res}     2883      2883      2883      2883       387       889      1607      2883      2883
{txt}{ralign 7:NL} {...}
{c |}{...}
 {res}     2310      2310      2310      2310       475       630      1205      2310      2310
{txt}{ralign 7:NO} {...}
{c |}{...}
 {res}     1622      1622      1622      1622       452       700       470      1622      1622
{txt}{ralign 7:PL} {...}
{c |}{...}
 {res}     5805      5805      5805      5805       360      2846      2599      5805      5805
{txt}{ralign 7:SE} {...}
{c |}{...}
 {res}     1349      1349      1349      1349       219       323       807      1349      1349
{txt}{ralign 7:SK} {...}
{c |}{...}
 {res}     2977      2977      2977      2977       287      1779       911      2977      2977
{txt}{ralign 7:UK} {...}
{c |}{...}
 {res}     2685      2685      2685      2685       460       668      1557      2685      2685
{txt}{hline 8}{c +}{hline 90}
{ralign 7:Total} {...}
{c |}{...}
 {res}    41533     41533     41533     41533      6598     16482     18453     41533     41533
{txt}{hline 8}{c BT}{hline 90}

{com}. 
{txt}end of do-file

{com}. do "C:\Users\FRANCE~1\AppData\Local\Temp\2\STD705860_000000.tmp"
{txt}
{com}. tabstat  yepps, stat(N) by(country)

{txt}Summary for variables: yepps
{col 6}by categories of: country 

{ralign 7:country} {...}
{c |}         N
{hline 8}{c +}{hline 10}
{ralign 7:AT} {...}
{c |}{...}
 {res}     2887
{txt}{ralign 7:BE} {...}
{c |}{...}
 {res}     2446
{txt}{ralign 7:DE} {...}
{c |}{...}
 {res}     5345
{txt}{ralign 7:EE} {...}
{c |}{...}
 {res}     1777
{txt}{ralign 7:FI} {...}
{c |}{...}
 {res}     1949
{txt}{ralign 7:HU} {...}
{c |}{...}
 {res}     3825
{txt}{ralign 7:IE} {...}
{c |}{...}
 {res}     1122
{txt}{ralign 7:IS} {...}
{c |}{...}
 {res}      835
{txt}{ralign 7:LT} {...}
{c |}{...}
 {res}     1716
{txt}{ralign 7:LU} {...}
{c |}{...}
 {res}     2883
{txt}{ralign 7:NL} {...}
{c |}{...}
 {res}     2310
{txt}{ralign 7:NO} {...}
{c |}{...}
 {res}     1622
{txt}{ralign 7:PL} {...}
{c |}{...}
 {res}     5805
{txt}{ralign 7:SE} {...}
{c |}{...}
 {res}     1349
{txt}{ralign 7:SK} {...}
{c |}{...}
 {res}     2977
{txt}{ralign 7:UK} {...}
{c |}{...}
 {res}     2685
{txt}{hline 8}{c +}{hline 10}
{ralign 7:Total} {...}
{c |}{...}
 {res}    41533
{txt}{hline 8}{c BT}{hline 10}

{com}. 
{txt}end of do-file

{com}. 
