# Supplementary material for: Application of the EU-SILC 2011 data module “intergenerational transmission of disadvantage” to robust analysis of inequality of opportunity
Source: Data Brief. 2019 Jul 23;25:104301. doi: 10.1016/j.dib.2019.104301 (PMC6685694; doi:10.1016/j.dib.2019.104301)
Supplement: Supplementary file 1 [file mmc1.zip › Data_in_Brief/ReadMeFirst.do]

************************************************
* 	Data setup and analysis
*	Reference paper: "Robust cross-country analysis of inequality of opportunity"
*	By: Francesco Andreoli (University of Verona and LISER)
*		Alessio Fusco (Luxembourg Institute of Socio-Economic Research, LISER)
*	Version: 15 March 2019
************************************************

*	1 - Data setup
*		Due to users restrictions, raw EU-SILC data are not provided on the repository
*		The original data can be accessed in one of the hosting isntitutions (such as LISER)
*		These codes apply to raw data available at LISER.
*		We report in the repository an anonymized version of the selected sample data we use.
run 00setup1.do
*run 011SvysetEUSILC_2005_201304.do
run 011SvysetEUSILC_2011_pub1.do
run 01makedata.do
*run 02module2005.do
run 03module2011.do
*run 04append0511.do
run 05buildcovariates.do
run 06buildcircumstances.do
run 07estimationsample_econletters.do 

*	2 - Analysis of data. The analysis is based on the selected sample.
*		See the data in brief file explaining the additional data (bootstrapped occordinates of the gap curves and IOp indices) produced by this file.
*		Using sample: estsample_econletters.dta.
run 08analysis.do
*	Internal use: see file 08_BOOK_EOPranking_09_y0_I1_e0_mwgtn2_d1_19ctry_econletter03.do
